# Supplementary material for: A neural correlate of perceptual segmentation in macaque middle temporal cortical area
Source: Nat Commun. 2022 Aug 24;13:4967. doi: 10.1038/s41467-022-32555-y (PMC9402536; doi:10.1038/s41467-022-32555-y)
Supplement: Supplementary file 6 — Source Data [file 41467_2022_32555_MOESM6_ESM.xlsx]

## Sheet: Figure 2
Figure 2
	Figure 2a										Figure 2b								Figure 2c														Figure 2d
	Monkey N					Monkey S					Monkey N				Monkey S				Monkey N			Monkey N				Monkey S			Monkey S				Monkey N								Monkey N								Monkey S
	Fraction Coh Choices	SE	Signed Cue Contrast			Fraction Coh Choices	SE	Signed Cue Contrast			No. of Sessions	Bin Edge			No. of Sessions	Bin Edge			PSE			Threshold				PSE			Threshold				Up				Down				Up				Down				Up
UP	0	0	-80		UP	0	0	-80		UP	0	0.025			0	0.025			Up	Down		Up	Down			Up	Down		Up	Down			PSE	SE	Norm. Inter-grating Angle		PSE	SE	Norm. Inter-grating Angle		Slope	SE	Norm. Inter-grating Angle		Slope	SE	Norm. Inter-grating Angle		PSE
	0	0	-40			0	0	-40			0	0.05			0	0.05			0.718066	-4.01105		7.18096	8.811			0.302341	-0.372028		5.48415	3.86518			-17.7875	6.28878	0.730769		-9.80844	6.97981	0.730769		-0.0640212	1.47102	0.730769		5.19955	3.53664	0.730769		-32.5355
	0	0	-20			0.05	0.0106213	-20			0	0.075			0	0.075			2.03996	4.3071		5.10234	17.232			4.96524	9.69166		20.8952	27.8927			-29.3981	11.8274	0.769231		-18.7027	13.0201	0.769231		1.07755	3.0209	0.769231		6.91194	5.51829	0.769231		-43.6878
	0.166667	0.0283506	-10			0.190476	0.0336481	-10			0	0.1			0	0.1			26.7198	17.2016		57.1661	42.9871			-2.18485	-5.53561		5.45103	7.93027			-11.5475	3.99632	0.807692		-16.7754	6.45378	0.807692		-0.89849	4.12724	0.807692		4.65498	2.13242	0.807692		-40.3784
	0.190476	0.0336481	5			0.368421	0.0533821	5			0	0.125			0	0.125			-0.0427113	0.886068		5.26029	2.89566			0.373689	-5.74697		2.35552	6.16022			-2.4419	0.0536682	0.884615		-1.84058	0.400826	0.884615		-4.0789	0.0455596	0.884615		-3.76353	0.469148	0.884615		-5.20587
	0.4174	0.035584	0			0.552632	0.040106	0			1	0.15			0	0.15			6.69156	-0.650234		18.5863	3.59864			0.378543	-2.45073		1.84801	3.31998			0.167768	0.175529	0.923077		-2.02767	0.895165	0.923077		-1.01134	1.46731	0.923077		-0.704165	1.75435	0.923077		-0.563573
	0.55	0.0553427	5			0.5	0.0625	5			0	0.175			0	0.175			13.7244	9.63573		35.0248	40.961			10.6103	-0.811606		20.1979	4.6863			0.105022	1.00734	0.961538		2.55912	2.74565	0.961538		-0.444236	1.9933	0.961538		3.01277	1.57979	0.961538		3.58332
	0.65	0.0508705	10			0.7	0.0469574	10			0	0.2			0	0.2			0.363047	3.80452		5.40846	8.93801			3.79959	1.9448		14.8499	4.0349			-0.186822	1.73724	1		-1.14688	1.48375	1		1.66973	1.63687	1		0.879324	2.2832	1
	1	0	20			0.833333	0.0327364	20			0	0.225			1	0.225			-3.61293	-10.7463		6.12007	15.0767			0.17139	0.42386		4.28951	7.9888
	1	0	40			1	0	40			0	0.25			0	0.25			9.8046	-9.64377		22.4979	12.034			-0.939162	2.39227		3.53953	6.16402
	1	0	80			1	0	80			0	0.275			0	0.275			-2.15802	-4.27018		4.79477	6.85276			-1.69122	-1.90842		2.09175	2.0462
											0	0.3			0	0.3			-0.788274	-1.23368		4.00966	3.10828			0.275383	2.22995		6.98364	6.66289
DOWN	0.0625	0.0146484	-80		DOWN	0	0	-80			0	0.325			0	0.325			2.47557	7.41126		5.86787	15.4814			-0.425844	11.7642		4.539	18.9279
	0	0	-40			0	0	-40			0	0.35			0	0.35			0.660448	2.40047		3.50647	6.7529			-3.48955	-4.96348		7.92289	7.05168
	0	0	-20			0	0	-20			0	0.375			0	0.375			-1.92106	1.49263		5.99556	11.0467			-2.17962	-4.61503		4.99841	4.76384
	0.2	0.0252982	-10			0.133333	0.0298363	-10			0	0.4			0	0.4			-0.433032	1.76392		3.97965	1.80709			-6.80964	-0.0711739		8.66496	12.5255
	0.333333	0.035584	5			0.4375	0.0615234	5			0	0.425			0	0.425			2.60232	-0.743101		11.4583	5.0654			-20.3768	8.58041		39.8975	24.4497
	0.567568	0.0285312	0			0.517241	0.0463686	0			0	0.45			0	0.45			2.60415	2.75578		5.78329	8.72733			-7.05583	-1.97152		10.4515	4.28454
	0.694444	0.0353652	5			0.642857	0.061361	5			0	0.475			0	0.475			5.93672	6.86119		16.3457	13.7179			-7.0592	-7.49033		8.70136	7.79092
	0.731707	0.0306587	10			0.833	0.035	10			0	0.5			0	0.5			-3.19022	-0.624807		6.61782	7.5523			0.467128	-2.80871		1.55028	5.89723
	0.945946	0.00840608	20			1	0	20			0	0.525			0	0.525			1.75512	-1.07597		14.2465	3.41874			-0.686485	-1.21142		5.12007	5.13717
	1	0	40			1	0	40			0	0.55			0	0.55			-3.49843	-2.36418		4.21596	6.09157			0.930185	0.830006		2.20046	1.87384
	1	0	80			1	0	80			0	0.575			0	0.575			-2.79091	-2.21648		4.87054	3.9999			-2.38823	-2.24141		6.51269	6.47409
											0	0.6			0	0.6			-4.3911	-4.79334		8.97728	5.44305			-3.07473	-3.26688		6.87682	8.2819
											0	0.625			0	0.625			-2.41157	9.05046		5.81304	23.0341			-2.49557	-1.43976		6.52891	4.73414
											0	0.65			0	0.65			-3.126	7.21161		6.35362	15.2857			-4.02351	-2.08819		8.75449	6.36366
											0	0.675			1	0.675			1.08179	10.3946		2.79057	15.2557			-0.696206	-3.30669		6.65921	3.42437
											0	0.7			0	0.7			-54.5778	7.92966		91.4971	28.536			-7.5512	-10.3216		10.7799	12.8441
											0	0.725			0	0.725			-4.84601	18.639		5.2807	36.3299			-29.9439	-30.1846		31.0242	31.5926
											0	0.75			0	0.75			-3.0978	-4.20792		5.24243	8.94652			-60.0469	-45.6692		90.5186	72.5714
											0	0.775			0	0.775			1.143	-2.00212		3.64523	6.32805			-33.145	-35.6339		34.0963	36.4822
											0	0.8			0	0.8			-1.26778	-1.84965		6.00867	6.26608			-15.5438	-23.2291		20.5696	30.0165
											0	0.825			0	0.825			0.489064	0.449455		5.50204	5.44999			-27.3373	-1.48761		31.659	91.54
											1	0.85			2	0.85			1.44376	0.290674		4.18545	5.35955
											1	0.875			0	0.875			-1.10395	0.325799		7.26161	5.39249
											3	0.9			4	0.9			0.765753	-0.349022		4.52948	4.54275
											2	0.925			3	0.925			-18.6257	-2.84166		21.6593	4.71629
											5	0.95			8	0.95			-68.75	-24.5028		74	24.5196
											3	0.975			10	0.975			-39.2842	-30.4914		61.2393	38.0702
											16	1			14	1			-30.8545	-22.1529		32.3155	24.5885
																			-27.7577	-19.1378		29.9177	21.183
										DOWN	0	0.025		DOWN	0	0.025			-31.2532	-29.7033		32.7421	31.145
											0	0.05			0	0.05			-28.75	-23.9133		34	27.4626
											0	0.075			0	0.075			-52.9991	-30.9244		80.3517	32.5009
											0	0.1			0	0.1
											0	0.125			0	0.125
											0	0.15			0	0.15
											0	0.175			0	0.175
											0	0.2			0	0.2
											1	0.225			0	0.225
											0	0.25			0	0.25
											0	0.275			0	0.275
											0	0.3			0	0.3
											1	0.325			0	0.325
											0	0.35			0	0.35
											0	0.375			0	0.375
											0	0.4			0	0.4
											0	0.425			1	0.425
											0	0.45			0	0.45
											0	0.475			0	0.475
											0	0.5			0	0.5
											0	0.525			0	0.525
											0	0.55			0	0.55
											0	0.575			0	0.575
											0	0.6			0	0.6
											0	0.625			0	0.625
											0	0.65			0	0.65
											0	0.675			0	0.675
											0	0.7			0	0.7
											0	0.725			0	0.725
											0	0.75			0	0.75
											1	0.775			0	0.775
											0	0.8			0	0.8
											2	0.825			0	0.825
											1	0.85			0	0.85
											2	0.875			4	0.875
											0	0.9			3	0.9
											1	0.925			3	0.925
											2	0.95			7	0.95
											10	0.975			8	0.975
											11	1			17	1
[truncated: 11 more columns]

## Sheet: Figure 3
Figure 3
	Figure 3a				Figure 3b													Figure 3c				Figure 3d
	Firing Rate	Angle			Coherent						Transparent							Firing Rate	Angle			Coherent						Transparent
	2.25646	0			FR (5)	SE (5)	FR (80)	SE (80)	Time		FR (5)	SE (5)	FR (80)	SE (80)	Time			2.96162	0			FR (5)	SE (5)	FR (80)	SE (80)	Time		FR (5)	SE (5)	FR (80)	SE (80)	Time
	1.26928	22.5			10.1174	0.508064	8.09736	0.527498	-0.1		10.5673	0.67836	16.8715	1.52647	-0.1			3.94881	22.5			15.4822	3.24916	19.2299	1.97627	-0.1		18.2182	3.23547	11.4923	2.05872	-0.1
	1.4103	45			10.1287	0.508377	8.10937	0.530488	-0.099		10.5673	0.680626	16.9193	1.53217	-0.099			2.17187	45			15.4799	3.24586	19.2532	1.98278	-0.099		18.2406	3.2398	11.5322	2.06462	-0.099
	7.33353	67.5			10.14	0.508686	8.12133	0.533507	-0.098		10.5672	0.682951	16.9674	1.53794	-0.098			1.57953	67.5			15.4779	3.24257	19.2767	1.9893	-0.098		18.2635	3.244	11.5724	2.07058	-0.098
	21.7183	90			10.1511	0.508993	8.13323	0.536556	-0.097		10.5671	0.685335	17.0159	1.54379	-0.097			2.36926	90			15.4764	3.23932	19.3002	1.99582	-0.097		18.287	3.24807	11.613	2.07659	-0.097
	29.757	112.5			10.1623	0.509296	8.14509	0.539633	-0.096		10.5669	0.687778	17.0647	1.54971	-0.096			1.23399	112.5			15.4752	3.23609	19.3238	2.00236	-0.096		18.3109	3.25202	11.654	2.08267	-0.096
	35.7863	135			10.1733	0.509597	8.15689	0.54274	-0.095		10.5668	0.690278	17.1138	1.5557	-0.095			1.97442	135			15.4743	3.23289	19.3476	2.00891	-0.095		18.3354	3.25583	11.6953	2.0888	-0.095
	36.5268	157.5			10.1842	0.509894	8.16865	0.545875	-0.094		10.5666	0.692835	17.1632	1.56176	-0.094			7.89767	157.5			15.4739	3.22972	19.3714	2.01546	-0.094		18.3604	3.25951	11.7369	2.09499	-0.094
	41.0397	180			10.1949	0.510188	8.18035	0.54904	-0.093		10.5664	0.695447	17.2127	1.56789	-0.093			9.3237	180			15.4739	3.22659	19.3953	2.02201	-0.093		18.3859	3.26305	11.7789	2.10125	-0.093
	41.4626	202.5			10.2056	0.510479	8.19201	0.552233	-0.092		10.5663	0.698115	17.2625	1.57408	-0.092			12.9344	202.5			15.4742	3.22349	19.4193	2.02857	-0.092		18.412	3.26644	11.8212	2.10756	-0.092
	19.6031	225			10.2161	0.510767	8.20362	0.555455	-0.091		10.5661	0.700836	17.3125	1.58035	-0.091			10.6	225			15.475	3.22043	19.4435	2.03513	-0.091		18.4385	3.26968	11.8638	2.11394	-0.091
	10.7182	247.5			10.2263	0.511052	8.21519	0.558707	-0.09		10.5659	0.703612	17.3627	1.58667	-0.09			35.2	247.5			15.4762	3.21741	19.4677	2.04169	-0.09		18.4656	3.27277	11.9068	2.12037	-0.09
	2.8382	270			10.2365	0.511333	8.22672	0.561987	-0.089		10.5658	0.706439	17.413	1.59307	-0.089			40.0805	270			15.4779	3.21443	19.4921	2.04825	-0.089		18.4931	3.27571	11.9501	2.12686	-0.089
	4.11331	292.5			10.2463	0.511612	8.2382	0.565297	-0.088		10.5656	0.709318	17.4634	1.59952	-0.088			32.91	292.5			15.4799	3.21149	19.5165	2.0548	-0.088		18.5212	3.27848	11.9937	2.13341	-0.088
	8.88481	315			10.256	0.511888	8.24964	0.568636	-0.087		10.5655	0.712247	17.5138	1.60603	-0.087			10.5	315			15.4824	3.20859	19.5411	2.06135	-0.087		18.5498	3.2811	12.0376	2.14003	-0.087
	2.25646	337.5			10.2654	0.512161	8.26105	0.572003	-0.086		10.5654	0.715226	17.5643	1.6126	-0.086			5.25	337.5			15.4854	3.20574	19.5658	2.06789	-0.086		18.5789	3.28354	12.0818	2.14669	-0.086
					10.2746	0.512431	8.27242	0.5754	-0.085		10.5653	0.718254	17.6148	1.61922	-0.085							15.4888	3.20293	19.5905	2.07442	-0.085		18.6085	3.28581	12.1263	2.15342	-0.085
					10.2834	0.512699	8.28375	0.578826	-0.084		10.5652	0.721329	17.6654	1.6259	-0.084							15.4927	3.20017	19.6154	2.08095	-0.084		18.6385	3.2879	12.1711	2.1602	-0.084
					10.292	0.512965	8.29506	0.582281	-0.083		10.5652	0.72445	17.7158	1.63264	-0.083							15.4971	3.19746	19.6404	2.08746	-0.083		18.6691	3.28981	12.2162	2.16704	-0.083
					10.3002	0.513229	8.30634	0.585766	-0.082		10.5652	0.727617	17.7662	1.63942	-0.082							15.502	3.19479	19.6655	2.09396	-0.082		18.7002	3.29154	12.2615	2.17393	-0.082
					10.3082	0.513491	8.3176	0.58928	-0.081		10.5652	0.730828	17.8165	1.64625	-0.081							15.5073	3.19218	19.6907	2.10044	-0.081		18.7317	3.29308	12.3071	2.18087	-0.081
					10.3157	0.513751	8.32883	0.592824	-0.08		10.5653	0.734082	17.8666	1.65312	-0.08							15.5131	3.18961	19.716	2.10691	-0.08		18.7638	3.29442	12.353	2.18787	-0.08
					10.3229	0.514011	8.34005	0.596397	-0.079		10.5654	0.737379	17.9166	1.66004	-0.079							15.5195	3.1871	19.7414	2.11336	-0.079		18.7963	3.29556	12.3991	2.19492	-0.079
					10.3298	0.514269	8.35125	0.6	-0.078		10.5656	0.740716	17.9664	1.667	-0.078							15.5264	3.18463	19.767	2.1198	-0.078		18.8293	3.29651	12.4454	2.20201	-0.078
					10.3362	0.514528	8.36243	0.603632	-0.077		10.5657	0.744093	18.016	1.674	-0.077							15.5338	3.18221	19.7926	2.12621	-0.077		18.8628	3.29724	12.492	2.20916	-0.077
					10.3422	0.514786	8.37361	0.607295	-0.076		10.566	0.747509	18.0653	1.68104	-0.076							15.5417	3.17985	19.8184	2.1326	-0.076		18.8967	3.29776	12.5388	2.21635	-0.076
					10.3479	0.515044	8.38479	0.610988	-0.075		10.5663	0.750962	18.1142	1.68811	-0.075							15.5502	3.17754	19.8442	2.13897	-0.075		18.9312	3.29807	12.5858	2.22358	-0.075
					10.3531	0.515303	8.39596	0.61471	-0.074		10.5666	0.754452	18.1629	1.69521	-0.074							15.5592	3.17527	19.8702	2.14532	-0.074		18.9661	3.29816	12.633	2.23086	-0.074
					10.3578	0.515563	8.40713	0.618463	-0.073		10.567	0.757977	18.2112	1.70234	-0.073							15.5687	3.17306	19.8963	2.15164	-0.073		19.0014	3.29802	12.6804	2.23818	-0.073
					10.3621	0.515825	8.41831	0.622247	-0.072		10.5674	0.761535	18.2592	1.7095	-0.072							15.5789	3.1709	19.9225	2.15794	-0.072		19.0373	3.29765	12.7279	2.24554	-0.072
					10.366	0.516089	8.42949	0.62606	-0.071		10.5679	0.765127	18.3067	1.71668	-0.071							15.5896	3.16878	19.9488	2.16421	-0.071		19.0735	3.29706	12.7756	2.25293	-0.071
					10.3694	0.516355	8.44069	0.629904	-0.07		10.5684	0.76875	18.3538	1.72388	-0.07							15.6009	3.16672	19.9752	2.17045	-0.07		19.1103	3.29622	12.8235	2.26036	-0.07
					10.3723	0.516623	8.4519	0.633779	-0.069		10.569	0.772403	18.4004	1.73111	-0.069							15.6127	3.1647	20.0018	2.17666	-0.069		19.1475	3.29515	12.8715	2.26782	-0.069
					10.3748	0.516895	8.46313	0.637684	-0.068		10.5697	0.776085	18.4464	1.73834	-0.068							15.6252	3.16272	20.0284	2.18284	-0.068		19.1851	3.29383	12.9196	2.27531	-0.068
					10.3768	0.517171	8.47438	0.641619	-0.067		10.5704	0.779795	18.492	1.74559	-0.067							15.6382	3.16079	20.0552	2.189	-0.067		19.2232	3.29227	12.9679	2.28283	-0.067
					10.3784	0.51745	8.48566	0.645585	-0.066		10.5711	0.783531	18.537	1.75285	-0.066							15.6519	3.15891	20.082	2.19511	-0.066		19.2617	3.29045	13.0162	2.29038	-0.066
					10.3794	0.517734	8.49696	0.649581	-0.065		10.572	0.787292	18.5814	1.76012	-0.065							15.6662	3.15707	20.109	2.2012	-0.065		19.3006	3.28838	13.0646	2.29794	-0.065
					10.38	0.518022	8.50829	0.653607	-0.064		10.5728	0.791077	18.6253	1.7674	-0.064							15.6811	3.15526	20.1361	2.20725	-0.064		19.34	3.28606	13.1131	2.30553	-0.064
					10.3802	0.518316	8.51965	0.657663	-0.063		10.5738	0.794885	18.6684	1.77467	-0.063							15.6967	3.15349	20.1633	2.21327	-0.063		19.3798	3.28347	13.1617	2.31314	-0.063
					10.3799	0.518615	8.53104	0.661749	-0.062		10.5748	0.798714	18.711	1.78194	-0.062							15.7128	3.15176	20.1906	2.21925	-0.062		19.4201	3.28062	13.2103	2.32076	-0.062
					10.3791	0.51892	8.54248	0.665864	-0.061		10.5759	0.802563	18.7528	1.78921	-0.061							15.7297	3.15006	20.2181	2.2252	-0.061		19.4607	3.27751	13.259	2.32839	-0.061
					10.3779	0.519231	8.55394	0.670007	-0.06		10.577	0.80643	18.794	1.79648	-0.06							15.7471	3.1484	20.2456	2.23111	-0.06		19.5018	3.27413	13.3076	2.33604	-0.06
					10.3762	0.519548	8.56545	0.674179	-0.059		10.5782	0.810314	18.8344	1.80373	-0.059							15.7653	3.14675	20.2733	2.23698	-0.059		19.5433	3.27048	13.3563	2.34369	-0.059
					10.3742	0.519872	8.577	0.678378	-0.058		10.5795	0.814214	18.8741	1.81097	-0.058							15.7841	3.14514	20.301	2.24282	-0.058		19.5851	3.26656	13.405	2.35134	-0.058
					10.3717	0.520202	8.58859	0.682604	-0.057		10.5808	0.818129	18.913	1.8182	-0.057							15.8036	3.14354	20.3289	2.24861	-0.057		19.6274	3.26236	13.4537	2.359	-0.057
					10.3688	0.52054	8.60022	0.686855	-0.056		10.5822	0.822057	18.9512	1.82541	-0.056							15.8238	3.14196	20.3569	2.25437	-0.056		19.6701	3.2579	13.5023	2.36665	-0.056
					10.3655	0.520885	8.61189	0.691132	-0.055		10.5837	0.825996	18.9886	1.8326	-0.055							15.8446	3.1404	20.385	2.26009	-0.055		19.7132	3.25315	13.5509	2.37431	-0.055
					10.3618	0.521237	8.62361	0.695432	-0.054		10.5852	0.829945	19.0252	1.83976	-0.054							15.8662	3.13884	20.4132	2.26577	-0.054		19.7567	3.24814	13.5995	2.38195	-0.054
					10.3578	0.521598	8.63537	0.699755	-0.053		10.5868	0.833903	19.0609	1.8469	-0.053							15.8884	3.13729	20.4415	2.2714	-0.053		19.8006	3.24284	13.6479	2.38959	-0.053
					10.3534	0.521965	8.64717	0.704099	-0.052		10.5885	0.837869	19.0959	1.85401	-0.052							15.9114	3.13574	20.4699	2.277	-0.052		19.8448	3.23727	13.6963	2.39722	-0.052
					10.3488	0.522341	8.65901	0.708463	-0.051		10.5902	0.84184	19.13	1.86109	-0.051							15.9351	3.13419	20.4984	2.28256	-0.051		19.8895	3.23143	13.7447	2.40483	-0.051
					10.3438	0.522725	8.67089	0.712844	-0.05		10.592	0.845816	19.1633	1.86813	-0.05							15.9595	3.13262	20.5271	2.28807	-0.05		19.9345	3.22531	13.7929	2.41243	-0.05
					10.3385	0.523117	8.68281	0.717242	-0.049		10.5939	0.849795	19.1957	1.87514	-0.049							15.9846	3.13105	20.5558	2.29355	-0.049		19.9799	3.21891	13.841	2.42	-0.049
					10.3329	0.523517	8.69477	0.721654	-0.048		10.5959	0.853775	19.2273	1.88211	-0.048							16.0105	3.12945	20.5847	2.29898	-0.048		20.0256	3.21225	13.889	2.42756	-0.048
					10.3271	0.523926	8.70676	0.726077	-0.047		10.5979	0.857756	19.258	1.88903	-0.047							16.0371	3.12783	20.6136	2.30438	-0.047		20.0718	3.20531	13.9368	2.43509	-0.047
					10.3211	0.524343	8.71879	0.73051	-0.046		10.6	0.861734	19.2879	1.89591	-0.046							16.0645	3.12619	20.6427	2.30973	-0.046		20.1183	3.19811	13.9845	2.44259	-0.046
					10.3149	0.524768	8.73084	0.734951	-0.045		10.6021	0.86571	19.3169	1.90274	-0.045							16.0926	3.1245	20.6719	2.31504	-0.045		20.1651	3.19064	14.0321	2.45006	-0.045
					10.3084	0.525203	8.74292	0.739395	-0.044		10.6043	0.869682	19.345	1.90953	-0.044							16.1215	3.12277	20.7012	2.32031	-0.044		20.2124	3.18291	14.0795	2.4575	-0.044
					10.3018	0.525646	8.75503	0.743841	-0.043		10.6066	0.873647	19.3723	1.91626	-0.043							16.1512	3.12099	20.7305	2.32554	-0.043		20.26	3.17491	14.1268	2.46491	-0.043
					10.2951	0.526098	8.76715	0.748286	-0.042		10.609	0.877605	19.3987	1.92294	-0.042							16.1816	3.11916	20.76	2.33072	-0.042		20.3079	3.16667	14.1738	2.47228	-0.042
					10.2882	0.526559	8.77929	0.752726	-0.041		10.6115	0.881553	19.4243	1.92956	-0.041							16.2128	3.11726	20.7896	2.33587	-0.041		20.3562	3.15817	14.2207	2.47961	-0.041
					10.2812	0.52703	8.79144	0.757158	-0.04		10.614	0.885492	19.449	1.93612	-0.04							16.2448	3.1153	20.8193	2.34098	-0.04		20.4049	3.14942	14.2674	2.48691	-0.04
					10.2742	0.52751	8.8036	0.761579	-0.039		10.6166	0.889418	19.4729	1.94262	-0.039							16.2775	3.11326	20.8491	2.34605	-0.039		20.4539	3.14044	14.3139	2.49416	-0.039
					10.267	0.527999	8.81576	0.765984	-0.038		10.6192	0.89333	19.496	1.94906	-0.038							16.3111	3.11113	20.879	2.35107	-0.038		20.5033	3.13121	14.3602	2.50136	-0.038
					10.2598	0.528497	8.82792	0.770372	-0.037		10.622	0.897227	19.5182	1.95544	-0.037							16.3454	3.10891	20.909	2.35606	-0.037		20.553	3.12176	14.4064	2.50852	-0.037
					10.2526	0.529006	8.84007	0.774736	-0.036		10.6248	0.901107	19.5396	1.96175	-0.036							16.3806	3.1066	20.9391	2.36101	-0.036		20.6031	3.11208	14.4523	2.51562	-0.036
					10.2453	0.529523	8.8522	0.779075	-0.035		10.6276	0.90497	19.5602	1.96799	-0.035							16.4165	3.10417	20.9693	2.36593	-0.035		20.6535	3.10219	14.498	2.52268	-0.035
					10.2381	0.530051	8.86432	0.783382	-0.034		10.6306	0.908812	19.58	1.97416	-0.034							16.4533	3.10163	20.9996	2.3708	-0.034		20.7043	3.09208	14.5435	2.52968	-0.034
					10.2309	0.530588	8.8764	0.787656	-0.033		10.6336	0.912633	19.5989	1.98026	-0.033							16.4909	3.09897	21.03	2.37564	-0.033		20.7554	3.08177	14.5888	2.53663	-0.033
					10.2237	0.531135	8.88846	0.79189	-0.032		10.6367	0.916431	19.6172	1.98629	-0.032							16.5293	3.09618	21.0605	2.38044	-0.032		20.8069	3.07127	14.6339	2.54352	-0.032
					10.2165	0.531692	8.90048	0.796082	-0.031		10.6399	0.920205	19.6346	1.99224	-0.031							16.5685	3.09325	21.091	2.3852	-0.031		20.8587	3.06058	14.6787	2.55034	-0.031
					10.2094	0.532259	8.91245	0.800226	-0.03		10.6432	0.923953	19.6513	1.99812	-0.03							16.6085	3.09017	21.1217	2.38993	-0.03		20.9109	3.04971	14.7234	2.55711	-0.03
					10.2024	0.532834	8.92438	0.804319	-0.029		10.6465	0.927673	19.6672	2.00392	-0.029							16.6494	3.08693	21.1525	2.39462	-0.029		20.9635	3.03867	14.7679	2.56382	-0.029
					10.1954	0.533419	8.93624	0.808356	-0.028		10.6499	0.931365	19.6824	2.00964	-0.028							16.6911	3.08353	21.1833	2.39928	-0.028		21.0164	3.02747	14.8122	2.57046	-0.028
					10.1886	0.534013	8.94804	0.812334	-0.027		10.6534	0.935027	19.6969	2.01528	-0.027							16.7336	3.07996	21.2143	2.40391	-0.027		21.0697	3.01612	14.8563	2.57703	-0.027
					10.1818	0.534615	8.95977	0.816247	-0.026		10.657	0.938657	19.7106	2.02084	-0.026							16.777	3.07621	21.2453	2.4085	-0.026		21.1233	3.00464	14.9002	2.58353	-0.026
					10.1752	0.535225	8.97142	0.820093	-0.025		10.6607	0.942253	19.7236	2.02632	-0.025							16.8212	3.07227	21.2765	2.41307	-0.025		21.1774	2.99302	14.9439	2.58996	-0.025
					10.1686	0.535843	8.98298	0.823866	-0.024		10.6644	0.945816	19.736	2.03172	-0.024							16.8662	3.06813	21.3077	2.4176	-0.024		21.2318	2.98129	14.9874	2.59631	-0.024
					10.1622	0.536468	8.99445	0.827563	-0.023		10.6682	0.949342	19.7476	2.03703	-0.023							16.9121	3.06379	21.339	2.4221	-0.023		21.2866	2.96944	15.0308	2.60259	-0.023
					10.1559	0.537098	9.00583	0.831181	-0.022		10.6721	0.952832	19.7586	2.04226	-0.022							16.9588	3.05923	21.3704	2.42657	-0.022		21.3417	2.9575	15.0741	2.60879	-0.022
					10.1497	0.537734	9.01709	0.834715	-0.021		10.6761	0.956282	19.7689	2.04741	-0.021							17.0064	3.05445	21.4018	2.43102	-0.021		21.3973	2.94548	15.1172	2.61491	-0.021
					10.1437	0.538374	9.02825	0.838163	-0.02		10.6802	0.959693	19.7786	2.05247	-0.02							17.0548	3.04945	21.4334	2.43543	-0.02		21.4533	2.93339	15.1601	2.62094	-0.02
					10.1378	0.539016	9.03928	0.841521	-0.019		10.6843	0.963064	19.7876	2.05745	-0.019							17.1041	3.04421	21.465	2.43982	-0.019		21.5096	2.92123	15.203	2.62688	-0.019
					10.1321	0.539661	9.05019	0.844786	-0.018		10.6886	0.966392	19.7959	2.06233	-0.018							17.1542	3.03873	21.4967	2.44419	-0.018		21.5664	2.90903	15.2458	2.63274	-0.018
					10.1264	0.540306	9.06097	0.847955	-0.017		10.6929	0.969677	19.8036	2.06714	-0.017							17.2051	3.033	21.5285	2.44852	-0.017		21.6236	2.89679	15.2884	2.6385	-0.017
					10.121	0.540949	9.07161	0.851026	-0.016		10.6973	0.972917	19.8107	2.07185	-0.016							17.2569	3.02701	21.5604	2.45284	-0.016		21.6813	2.88452	15.331	2.64417	-0.016
					10.1156	0.54159	9.0821	0.853997	-0.015		10.7018	0.976113	19.8172	2.07648	-0.015							17.3096	3.02076	21.5923	2.45713	-0.015		21.7393	2.87225	15.3736	2.64974	-0.015
					10.1104	0.542227	9.09245	0.856866	-0.014		10.7064	0.979262	19.8231	2.08102	-0.014							17.3631	3.01425	21.6244	2.4614	-0.014		21.7978	2.85998	15.4161	2.65521	-0.014
					10.1054	0.542857	9.10264	0.859632	-0.013		10.7111	0.982363	19.8284	2.08547	-0.013							17.4174	3.00746	21.6565	2.46564	-0.013		21.8568	2.84773	15.4585	2.66057	-0.013
					10.1005	0.543479	9.11267	0.862292	-0.012		10.7159	0.985417	19.833	2.08984	-0.012							17.4726	3.0004	21.6886	2.46987	-0.012		21.9162	2.83551	15.501	2.66582	-0.012
					10.0957	0.544091	9.12254	0.864846	-0.011		10.7208	0.988422	19.8371	2.09411	-0.011							17.5286	2.99306	21.7209	2.47408	-0.011		21.9761	2.82334	15.5435	2.67095	-0.011
					10.091	0.54469	9.13224	0.867294	-0.01		10.7258	0.991378	19.8406	2.0983	-0.01							17.5855	2.98543	21.7532	2.47826	-0.01		22.0364	2.81122	15.5861	2.67597	-0.01
					10.0865	0.545275	9.14177	0.869635	-0.009		10.7309	0.994284	19.8434	2.1024	-0.009							17.6432	2.97752	21.7855	2.48243	-0.009		22.0973	2.79917	15.6287	2.68087	-0.009
					10.0821	0.545844	9.15112	0.871869	-0.008		10.7361	0.997139	19.8458	2.10641	-0.008							17.7018	2.96933	21.818	2.48658	-0.008		22.1587	2.78721	15.6714	2.68565	-0.008
					10.0779	0.546393	9.16029	0.873998	-0.007		10.7414	0.999942	19.8475	2.11034	-0.007							17.7612	2.96084	21.8505	2.49071	-0.007		22.2205	2.77534	15.7142	2.69029	-0.007
					10.0738	0.546921	9.16928	0.876021	-0.006		10.7468	1.00269	19.8487	2.11417	-0.006							17.8214	2.95206	21.883	2.49483	-0.006		22.2829	2.76359	15.7571	2.6948	-0.006
					10.0698	0.547425	9.17809	0.87794	-0.005		10.7523	1.0054	19.8493	2.11792	-0.005							17.8825	2.943	21.9157	2.49893	-0.005		22.3458	2.75197	15.8002	2.69918	-0.005
					10.0659	0.547903	9.18672	0.879757	-0.004		10.758	1.00804	19.8493	2.12158	-0.004							17.9444	2.93365	21.9483	2.50302	-0.004		22.4092	2.74048	15.8434	2.70341	-0.004
					10.0622	0.548352	9.19516	0.881474	-0.003		10.7637	1.01064	19.8488	2.12516	-0.003							18.0072	2.92401	21.9811	2.50709	-0.003		22.4732	2.72915	15.8869	2.70749	-0.003
					10.0585	0.548771	9.20341	0.883094	-0.002		10.7696	1.01319	19.8477	2.12865	-0.002							18.0708	2.91409	22.0139	2.51115	-0.002		22.5378	2.71799	15.9306	2.71142	-0.002
					10.055	0.549157	9.21148	0.884618	-0.001		10.7755	1.01568	19.8461	2.13205	-0.001							18.1352	2.90389	22.0467	2.51519	-0.001		22.6029	2.70701	15.9745	2.71519	-0.001
					10.0516	0.549507	9.21936	0.886052	0		10.7816	1.01812	19.844	2.13536	0							18.2004	2.89342	22.0796	2.51922	0		22.6686	2.69622	16.0188	2.7188	0
					10.0484	0.549819	9.22706	0.887397	0.001		10.7879	1.02051	19.8413	2.13859	0.001							18.2665	2.88269	22.1125	2.52324	0.001		22.7349	2.68564	16.0633	2.72225	0.001
					10.0452	0.550092	9.23458	0.888659	0.002		10.7942	1.02285	19.8381	2.14173	0.002							18.3334	2.8717	22.1455	2.52724	0.002		22.8018	2.67529	16.1082	2.72552	0.002
					10.0422	0.550323	9.24191	0.889841	0.003		10.8007	1.02514	19.8344	2.14479	0.003							18.4011	2.86045	22.1785	2.53124	0.003		22.8693	2.66516	16.1534	2.72862	0.003
					10.0393	0.55051	9.24908	0.890949	0.004		10.8073	1.02738	19.8301	2.14777	0.004							18.4696	2.84898	22.2116	2.53522	0.004		22.9373	2.65529	16.199	2.73154	0.004
					10.0365	0.550652	9.25607	0.891987	0.005		10.814	1.02957	19.8254	2.15066	0.005							18.5389	2.83727	22.2447	2.53919	0.005		23.0061	2.64568	16.245	2.73427	0.005
					10.0339	0.550746	9.26289	0.892961	0.006		10.8209	1.03172	19.8202	2.15347	0.006							18.6091	2.82535	22.2779	2.54315	0.006		23.0754	2.63634	16.2915	2.73681	0.006
					10.0314	0.550792	9.26955	0.893877	0.007		10.8279	1.03382	19.8145	2.1562	0.007							18.68	2.81323	22.3111	2.5471	0.007		23.1454	2.62729	16.3384	2.73916	0.007
					10.029	0.550787	9.27605	0.894742	0.008		10.8351	1.03587	19.8084	2.15884	0.008							18.7517	2.80093	22.3443	2.55104	0.008		23.216	2.61854	16.3858	2.74131	0.008
					10.0267	0.550731	9.2824	0.89556	0.009		10.8424	1.03788	19.8018	2.16141	0.009							18.8242	2.78846	22.3776	2.55496	0.009		23.2872	2.6101	16.4337	2.74326	0.009
					10.0246	0.550622	9.2886	0.896341	0.01		10.8499	1.03984	19.7947	2.1639	0.01							18.8976	2.77584	22.4108	2.55888	0.01		23.3591	2.60199	16.4821	2.745	0.01
					10.0226	0.550461	9.29467	0.897089	0.011		10.8575	1.04177	19.7873	2.16632	0.011							18.9716	2.7631	22.4442	2.56278	0.011		23.4316	2.5942	16.5311	2.74654	0.011
					10.0208	0.550245	9.30061	0.897813	0.012		10.8653	1.04365	19.7794	2.16866	0.012							19.0465	2.75025	22.4775	2.56667	0.012		23.5048	2.58677	16.5806	2.74786	0.012
					10.0191	0.549975	9.30643	0.898521	0.013		10.8732	1.0455	19.7711	2.17092	0.013							19.1222	2.73732	22.5109	2.57054	0.013		23.5786	2.5797	16.6308	2.74896	0.013
					10.0176	0.54965	9.31214	0.89922	0.014		10.8813	1.04732	19.7625	2.17311	0.014							19.1986	2.72434	22.5442	2.57441	0.014		23.6531	2.57299	16.6816	2.74985	0.014
					10.0163	0.54927	9.31775	0.899918	0.015		10.8896	1.0491	19.7535	2.17524	0.015							19.2757	2.71132	22.5776	2.57826	0.015		23.7282	2.56667	16.733	2.75052	0.015
					10.0151	0.548836	9.32326	0.900624	0.016		10.898	1.05085	19.7442	2.17729	0.016							19.3537	2.6983	22.611	2.5821	0.016		23.8039	2.56073	16.7851	2.75097	0.016
					10.0142	0.548348	9.3287	0.901345	0.017		10.9066	1.05257	19.7346	2.17929	0.017							19.4323	2.6853	22.6445	2.58592	0.017		23.8803	2.5552	16.8379	2.75119	0.017
					10.0134	0.547807	9.33407	0.902091	0.018		10.9154	1.05427	19.7247	2.18121	0.018							19.5117	2.67237	22.6779	2.58973	0.018		23.9573	2.55007	16.8914	2.75119	0.018
					10.0128	0.547214	9.33938	0.90287	0.019		10.9244	1.05595	19.7145	2.18308	0.019							19.5919	2.65952	22.7114	2.59352	0.019		24.0348	2.54537	16.9456	2.75097	0.019
					10.0124	0.546569	9.34465	0.903691	0.02		10.9335	1.0576	19.704	2.18489	0.02							19.6727	2.6468	22.7448	2.59729	0.02		24.113	2.54109	17.0005	2.75052	0.02
					10.0123	0.545874	9.34989	0.904563	0.021		10.9429	1.05924	19.6933	2.18665	0.021							19.7543	2.63424	22.7783	2.60105	0.021		24.1917	2.53725	17.0561	2.74985	0.021
					10.0123	0.545132	9.35511	0.905495	0.022		10.9524	1.06086	19.6825	2.18836	0.022							19.8366	2.62187	22.8117	2.60479	0.022		24.2711	2.53385	17.1125	2.74895	0.022
					10.0127	0.544343	9.36033	0.906496	0.023		10.9622	1.06248	19.6714	2.19002	0.023							19.9196	2.60973	22.8452	2.60851	0.023		24.3509	2.5309	17.1697	2.74783	0.023
					10.0133	0.54351	9.36555	0.907575	0.024		10.9721	1.06409	19.6602	2.19163	0.024							20.0033	2.59787	22.8786	2.61221	0.024		24.4313	2.52841	17.2276	2.74649	0.024
					10.0141	0.542636	9.37081	0.908741	0.025		10.9823	1.06569	19.6489	2.19321	0.025							20.0876	2.58631	22.912	2.61588	0.025		24.5121	2.52639	17.2863	2.74493	0.025
					10.0152	0.541722	9.3761	0.910003	0.026		10.9927	1.06729	19.6375	2.19475	0.026							20.1727	2.57511	22.9454	2.61954	0.026		24.5934	2.52483	17.3458	2.74316	0.026
					10.0166	0.540773	9.38145	0.911371	0.027		11.0032	1.0689	19.626	2.19626	0.027							20.2584	2.56429	22.9788	2.62316	0.027		24.6752	2.52375	17.406	2.74117	0.027
					10.0183	0.539791	9.38688	0.912852	0.028		11.0141	1.07052	19.6145	2.19774	0.028							20.3447	2.55391	23.0122	2.62677	0.028		24.7574	2.52315	17.4671	2.73898	0.028
					10.0204	0.538779	9.39239	0.914456	0.029		11.0251	1.07215	19.603	2.1992	0.029							20.4317	2.544	23.0456	2.63034	0.029		24.8399	2.52302	17.5289	2.73658	0.029
					10.0227	0.537741	9.39801	0.916191	0.03		11.0364	1.07379	19.5914	2.20065	0.03							20.5192	2.5346	23.0789	2.63388	0.03		24.9228	2.52338	17.5915	2.73398	0.03
					10.0254	0.53668	9.40375	0.918067	0.031		11.0479	1.07545	19.58	2.20208	0.031							20.6074	2.52576	23.1123	2.6374	0.031		25.0059	2.52422	17.6549	2.73119	0.031
					10.0285	0.535602	9.40963	0.92009	0.032		11.0596	1.07714	19.5685	2.2035	0.032							20.6962	2.51752	23.1455	2.64088	0.032		25.0893	2.52555	17.7191	2.7282	0.032
					10.0319	0.534509	9.41566	0.922271	0.033		11.0716	1.07886	19.5572	2.20492	0.033							20.7856	2.50992	23.1788	2.64433	0.033		25.1729	2.52736	17.784	2.72504	0.033
					10.0357	0.533407	9.42187	0.924615	0.034		11.0838	1.08061	19.5461	2.20635	0.034							20.8755	2.50299	23.212	2.64774	0.034		25.2567	2.52965	17.8497	2.72169	0.034
					10.0399	0.5323	9.42827	0.927132	0.035		11.0963	1.08239	19.535	2.20778	0.035							20.9659	2.49677	23.2452	2.65112	0.035		25.3406	2.53242	17.9161	2.71818	0.035
					10.0445	0.531192	9.43488	0.929829	0.036		11.1091	1.08422	19.5242	2.20923	0.036							21.0569	2.49131	23.2783	2.65446	0.036		25.4245	2.53566	17.9832	2.7145	0.036
					10.0495	0.530088	9.44172	0.932712	0.037		11.1221	1.0861	19.5136	2.2107	0.037							21.1484	2.48664	23.3114	2.65775	0.037		25.5084	2.53938	18.051	2.71066	0.037
					10.055	0.528993	9.44881	0.935788	0.038		11.1354	1.08802	19.5032	2.2122	0.038							21.2404	2.48278	23.3444	2.66101	0.038		25.5922	2.54356	18.1195	2.70667	0.038
					10.0609	0.527912	9.45616	0.939065	0.039		11.1489	1.09001	19.4931	2.21372	0.039							21.3328	2.47978	23.3774	2.66422	0.039		25.6759	2.5482	18.1887	2.70254	0.039
					10.0673	0.52685	9.46379	0.942548	0.04		11.1628	1.09205	19.4834	2.21529	0.04							21.4257	2.47767	23.4103	2.66738	0.04		25.7594	2.55329	18.2586	2.69828	0.04
					10.0742	0.525813	9.47172	0.946244	0.041		11.1769	1.09416	19.4739	2.2169	0.041							21.519	2.47646	23.4432	2.67049	0.041		25.8427	2.55881	18.329	2.69388	0.041
					10.0815	0.524805	9.47997	0.950157	0.042		11.1913	1.09634	19.4648	2.21856	0.042							21.6126	2.47619	23.476	2.67355	0.042		25.9255	2.56477	18.4	2.68937	0.042
					10.0894	0.523831	9.48856	0.954293	0.043		11.206	1.09859	19.4562	2.22028	0.043							21.7067	2.47687	23.5087	2.67656	0.043		26.008	2.57114	18.4716	2.68474	0.043
					10.0978	0.522898	9.49751	0.958656	0.044		11.221	1.10092	19.4479	2.22206	0.044							21.801	2.47852	23.5414	2.67952	0.044		26.09	2.57792	18.5437	2.68	0.044
					10.1068	0.522009	9.50683	0.963252	0.045		11.2363	1.10334	19.4401	2.22391	0.045							21.8957	2.48116	23.574	2.68241	0.045		26.1714	2.58508	18.6163	2.67517	0.045
					10.1163	0.52117	9.51655	0.968084	0.046		11.2519	1.10585	19.4328	2.22583	0.046							21.9907	2.48481	23.6065	2.68525	0.046		26.2521	2.59262	18.6893	2.67025	0.046
					10.1264	0.520385	9.52668	0.973155	0.047		11.2678	1.10845	19.426	2.22783	0.047							22.0859	2.48946	23.6389	2.68803	0.047		26.3321	2.60052	18.7628	2.66523	0.047
					10.137	0.519661	9.53723	0.978469	0.048		11.284	1.11115	19.4197	2.22991	0.048							22.1813	2.49512	23.6713	2.69075	0.048		26.4113	2.60875	18.8366	2.66014	0.048
					10.1483	0.519001	9.54824	0.984029	0.049		11.3006	1.11395	19.4141	2.23209	0.049							22.2769	2.50179	23.7036	2.6934	0.049		26.4895	2.61731	18.9107	2.65498	0.049
					10.1601	0.518409	9.55971	0.989837	0.05		11.3175	1.11686	19.409	2.23437	0.05							22.3726	2.50947	23.7357	2.69598	0.05		26.5668	2.62616	18.9852	2.64975	0.05
					10.1726	0.517891	9.57167	0.995895	0.051		11.3347	1.11988	19.4045	2.23674	0.051							22.4685	2.51816	23.7678	2.69849	0.051		26.6429	2.63529	19.0598	2.64446	0.051
					10.1858	0.517451	9.58412	1.0022	0.052		11.3523	1.12302	19.4008	2.23923	0.052							22.5643	2.52784	23.7998	2.70093	0.052		26.7179	2.64468	19.1347	2.6391	0.052
					10.1995	0.517092	9.5971	1.00877	0.053		11.3702	1.12628	19.3977	2.24183	0.053							22.6603	2.5385	23.8316	2.7033	0.053		26.7915	2.6543	19.2096	2.6337	0.053
					10.2139	0.516819	9.61061	1.01558	0.054		11.3884	1.12967	19.3953	2.24454	0.054							22.7562	2.55013	23.8634	2.70559	0.054		26.8638	2.66413	19.2847	2.62824	0.054
					10.2291	0.516634	9.62467	1.02265	0.055		11.407	1.13319	19.3937	2.24738	0.055							22.852	2.5627	23.8951	2.70781	0.055		26.9346	2.67415	19.3598	2.62274	0.055
					10.2448	0.516541	9.63931	1.02998	0.056		11.426	1.13684	19.3928	2.25034	0.056							22.9477	2.5762	23.9266	2.70994	0.056		27.0038	2.68432	19.4348	2.6172	0.056
					10.2613	0.516543	9.65453	1.03756	0.057		11.4453	1.14062	19.3928	2.25343	0.057							23.0433	2.59059	23.958	2.712	0.057		27.0713	2.69463	19.5098	2.61161	0.057
					10.2785	0.516643	9.67035	1.04539	0.058		11.465	1.14456	19.3936	2.25666	0.058							23.1386	2.60585	23.9893	2.71397	0.058		27.137	2.70505	19.5846	2.60597	0.058
					10.2964	0.516843	9.6868	1.05348	0.059		11.4851	1.14863	19.3953	2.26003	0.059							23.2337	2.62194	24.0205	2.71586	0.059		27.2009	2.71554	19.6592	2.6003	0.059
					10.3151	0.517144	9.70387	1.06182	0.06		11.5055	1.15286	19.3979	2.26354	0.06							23.3285	2.63885	24.0516	2.71765	0.06		27.2627	2.72609	19.7335	2.59459	0.06
					10.3344	0.517549	9.7216	1.07041	0.061		11.5264	1.15724	19.4014	2.2672	0.061							23.4229	2.65652	24.0825	2.71936	0.061		27.3225	2.73666	19.8075	2.58883	0.061
					10.3546	0.518058	9.73999	1.07924	0.062		11.5476	1.16177	19.4058	2.27101	0.062							23.5169	2.67493	24.1133	2.72098	0.062		27.3801	2.74723	19.8811	2.58303	0.062
					10.3755	0.518674	9.75906	1.08833	0.063		11.5692	1.16647	19.4113	2.27497	0.063							23.6104	2.69404	24.1439	2.72251	0.063		27.4354	2.75776	19.9542	2.57718	0.063
					10.3971	0.519396	9.77882	1.09766	0.064		11.5912	1.17133	19.4178	2.27908	0.064							23.7034	2.7138	24.1744	2.72394	0.064		27.4883	2.76824	20.0268	2.57128	0.064
					10.4196	0.520225	9.79929	1.10723	0.065		11.6136	1.17635	19.4253	2.28336	0.065							23.7957	2.73419	24.2048	2.72528	0.065		27.5387	2.77863	20.0988	2.56533	0.065
					10.4428	0.521161	9.82048	1.11705	0.066		11.6364	1.18155	19.4339	2.2878	0.066							23.8874	2.75514	24.235	2.72652	0.066		27.5866	2.7889	20.1701	2.55932	0.066
					10.4668	0.522204	9.84241	1.1271	0.067		11.6596	1.18691	19.4436	2.2924	0.067							23.9784	2.77664	24.2651	2.72766	0.067		27.6318	2.79903	20.2407	2.55325	0.067
					10.4916	0.523353	9.86508	1.13738	0.068		11.6833	1.19245	19.4544	2.29716	0.068							24.0686	2.79862	24.295	2.7287	0.068		27.6742	2.80898	20.3105	2.54711	0.068
					10.5172	0.524608	9.88851	1.1479	0.069		11.7073	1.19817	19.4664	2.30209	0.069							24.1579	2.82106	24.3247	2.72964	0.069		27.7138	2.81874	20.3794	2.5409	0.069
					10.5436	0.525968	9.9127	1.15864	0.07		11.7318	1.20406	19.4796	2.3072	0.07							24.2463	2.8439	24.3543	2.73048	0.07		27.7504	2.82828	20.4473	2.53461	0.07
					10.5708	0.527431	9.93768	1.16961	0.071		11.7567	1.21014	19.494	2.31247	0.071							24.3337	2.86711	24.3837	2.73121	0.071		27.784	2.83756	20.5142	2.52823	0.071
					10.5989	0.528995	9.96346	1.1808	0.072		11.7821	1.2164	19.5097	2.31791	0.072							24.42	2.89064	24.413	2.73184	0.072		27.8145	2.84657	20.58	2.52176	0.072
					10.6278	0.53066	9.99003	1.19221	0.073		11.8079	1.22284	19.5266	2.32353	0.073							24.5052	2.91445	24.442	2.73236	0.073		27.8418	2.85527	20.6447	2.51519	0.073
					10.6575	0.532423	10.0174	1.20384	0.074		11.8341	1.22947	19.5449	2.32932	0.074							24.5892	2.93851	24.4709	2.73277	0.074		27.8658	2.86366	20.7081	2.5085	0.074
					10.688	0.534283	10.0456	1.21567	0.075		11.8608	1.23629	19.5645	2.33528	0.075							24.6719	2.96276	24.4996	2.73308	0.075		27.8865	2.87169	20.7702	2.50171	0.075
					10.7194	0.536236	10.0747	1.22771	0.076		11.8879	1.24329	19.5855	2.34142	0.076							24.7532	2.98717	24.5282	2.73327	0.076		27.9038	2.87936	20.8309	2.49478	0.076
					10.7516	0.538281	10.1046	1.23996	0.077		11.9155	1.25049	19.6079	2.34773	0.077							24.8331	3.0117	24.5565	2.73336	0.077		27.9176	2.88663	20.8902	2.48773	0.077
					10.7847	0.540416	10.1353	1.2524	0.078		11.9436	1.25787	19.6317	2.35422	0.078							24.9116	3.03632	24.5847	2.73333	0.078		27.9279	2.8935	20.9479	2.48053	0.078
					10.8186	0.542638	10.1669	1.26504	0.079		11.9721	1.26545	19.6569	2.36089	0.079							24.9884	3.06098	24.6127	2.73319	0.079		27.9345	2.89994	21.0041	2.47318	0.079
					10.8533	0.544944	10.1993	1.27787	0.08		12.0011	1.27322	19.6837	2.36773	0.08							25.0635	3.08564	24.6404	2.73294	0.08		27.9376	2.90593	21.0586	2.46568	0.08
					10.8889	0.547333	10.2326	1.29089	0.081		12.0305	1.28118	19.7119	2.37475	0.081							25.137	3.11029	24.668	2.73258	0.081		27.9369	2.91146	21.1114	2.45801	0.081
					10.9253	0.549801	10.2668	1.3041	0.082		12.0605	1.28933	19.7417	2.38194	0.082							25.2086	3.13487	24.6954	2.7321	0.082		27.9325	2.91651	21.1624	2.45016	0.082
					10.9626	0.552346	10.3019	1.31748	0.083		12.0909	1.29767	19.773	2.38931	0.083							25.2784	3.15936	24.7226	2.73151	0.083		27.9243	2.92107	21.2115	2.44214	0.083
					11.0007	0.554965	10.3379	1.33105	0.084		12.1218	1.30621	19.806	2.39686	0.084							25.3461	3.18373	24.7496	2.7308	0.084		27.9123	2.92512	21.2587	2.43393	0.084
					11.0396	0.557657	10.3747	1.34478	0.085		12.1532	1.31493	19.8405	2.40458	0.085							25.4119	3.20795	24.7764	2.72998	0.085		27.8965	2.92866	21.3039	2.42552	0.085
					11.0794	0.560419	10.4125	1.35868	0.086		12.1851	1.32385	19.8767	2.41247	0.086							25.4755	3.23198	24.8029	2.72905	0.086		27.8768	2.93168	21.3471	2.41691	0.086
					11.12	0.563249	10.4511	1.37275	0.087		12.2175	1.33295	19.9146	2.42054	0.087							25.537	3.25581	24.8293	2.728	0.087		27.8532	2.93416	21.3881	2.4081	0.087
					11.1615	0.566144	10.4906	1.38698	0.088		12.2504	1.34225	19.9541	2.42879	0.088							25.5962	3.27939	24.8554	2.72683	0.088		27.8257	2.93609	21.427	2.39907	0.088
					11.2038	0.569103	10.5311	1.40136	0.089		12.2838	1.35173	19.9953	2.43721	0.089							25.6531	3.30272	24.8814	2.72555	0.089		27.7943	2.93748	21.4636	2.38983	0.089
					11.2468	0.572123	10.5724	1.4159	0.09		12.3177	1.3614	20.0383	2.44581	0.09							25.7075	3.32576	24.9071	2.72416	0.09		27.759	2.93832	21.498	2.38036	0.09
					11.2907	0.575204	10.6147	1.43059	0.091		12.3522	1.37125	20.0831	2.45458	0.091							25.7596	3.34849	24.9326	2.72265	0.091		27.7198	2.9386	21.5301	2.37067	0.091
					11.3355	0.578343	10.6578	1.44542	0.092		12.3872	1.38128	20.1296	2.46352	0.092							25.809	3.3709	24.9579	2.72103	0.092		27.6767	2.93832	21.5597	2.36075	0.092
					11.381	0.581539	10.7019	1.46039	0.093		12.4227	1.3915	20.1779	2.47264	0.093							25.8559	3.39296	24.9829	2.71929	0.093		27.6296	2.93749	21.5869	2.35061	0.093
					11.4273	0.584791	10.7468	1.4755	0.094		12.4587	1.40189	20.228	2.48193	0.094							25.9001	3.41465	25.0078	2.71744	0.094		27.5787	2.93609	21.6117	2.34023	0.094
					11.4744	0.588097	10.7927	1.49075	0.095		12.4953	1.41246	20.28	2.49139	0.095							25.9416	3.43595	25.0324	2.71548	0.095		27.5239	2.93414	21.6339	2.32962	0.095
					11.5223	0.591458	10.8394	1.50612	0.096		12.5324	1.42321	20.3339	2.50103	0.096							25.9803	3.45686	25.0568	2.71341	0.096		27.4653	2.93164	21.6535	2.31878	0.096
					11.571	0.594871	10.8871	1.52162	0.097		12.57	1.43412	20.3896	2.51085	0.097							26.0162	3.47734	25.081	2.71122	0.097		27.4029	2.92858	21.6706	2.3077	0.097
					11.6204	0.598337	10.9356	1.53724	0.098		12.6083	1.44521	20.4472	2.52083	0.098							26.0491	3.4974	25.1049	2.70893	0.098		27.3368	2.92499	21.685	2.2964	0.098
					11.6706	0.601855	10.9851	1.55297	0.099		12.647	1.45646	20.5067	2.531	0.099							26.0791	3.51701	25.1287	2.70652	0.099		27.2669	2.92085	21.6967	2.28488	0.099
					11.7215	0.605425	11.0354	1.56882	0.1		12.6864	1.46788	20.5682	2.54134	0.1							26.1061	3.53617	25.1522	2.70401	0.1		27.1933	2.91618	21.7057	2.27313	0.1
					11.7732	0.609047	11.0866	1.58478	0.101		12.7263	1.47945	20.6316	2.55185	0.101							26.1301	3.55486	25.1754	2.70139	0.101		27.1161	2.91099	21.712	2.26116	0.101
					11.8256	0.612722	11.1387	1.60084	0.102		12.7668	1.49119	20.6969	2.56255	0.102							26.151	3.57307	25.1985	2.69866	0.102		27.0353	2.90528	21.7155	2.24898	0.102
					11.8787	0.616449	11.1916	1.617	0.103		12.8078	1.50307	20.7642	2.57342	0.103							26.1687	3.59079	25.2213	2.69582	0.103		26.951	2.89907	21.7163	2.23659	0.103
					11.9326	0.620229	11.2454	1.63325	0.104		12.8495	1.51511	20.8336	2.58447	0.104							26.1833	3.60803	25.2439	2.69288	0.104		26.8632	2.89236	21.7142	2.224	0.104
					11.9871	0.624064	11.3	1.6496	0.105		12.8917	1.52729	20.9049	2.59569	0.105							26.1946	3.62476	25.2662	2.68984	0.105		26.7721	2.88517	21.7093	2.21122	0.105
					12.0423	0.627953	11.3555	1.66602	0.106		12.9345	1.53962	20.9782	2.60711	0.106							26.2028	3.64098	25.2884	2.68669	0.106		26.6776	2.87751	21.7016	2.19825	0.106
					12.0982	0.631899	11.4118	1.68253	0.107		12.978	1.55208	21.0535	2.6187	0.107							26.2077	3.6567	25.3103	2.68345	0.107		26.5799	2.86939	21.691	2.1851	0.107
					12.1547	0.635901	11.4689	1.69911	0.108		13.022	1.56468	21.1309	2.63048	0.108							26.2093	3.67189	25.332	2.6801	0.108		26.479	2.86082	21.6776	2.17178	0.108
					12.2119	0.639963	11.5269	1.71577	0.109		13.0666	1.57741	21.2104	2.64244	0.109							26.2075	3.68656	25.3534	2.67666	0.109		26.375	2.85181	21.6613	2.15831	0.109
					12.2697	0.644084	11.5856	1.73248	0.11		13.1119	1.59026	21.2918	2.65459	0.11							26.2025	3.70071	25.3747	2.67312	0.11		26.268	2.84239	21.6421	2.14469	0.11
					12.3281	0.648268	11.6451	1.74925	0.111		13.1578	1.60324	21.3754	2.66693	0.111							26.1942	3.71433	25.3957	2.66948	0.111		26.1581	2.83256	21.6201	2.13094	0.111
					12.3872	0.652516	11.7054	1.76607	0.112		13.2043	1.61633	21.461	2.67946	0.112							26.1825	3.72742	25.4165	2.66575	0.112		26.0454	2.82234	21.5953	2.11706	0.112
					12.4468	0.656829	11.7664	1.78294	0.113		13.2514	1.62954	21.5487	2.69219	0.113							26.1675	3.73999	25.4371	2.66193	0.113		25.9299	2.81174	21.5676	2.10307	0.113
					12.507	0.661211	11.8281	1.79985	0.114		13.2992	1.64286	21.6384	2.70511	0.114							26.1491	3.75202	25.4574	2.65802	0.114		25.8118	2.80077	21.537	2.08898	0.114
					12.5678	0.665662	11.8906	1.81678	0.115		13.3476	1.65628	21.7303	2.71823	0.115							26.1274	3.76352	25.4776	2.65402	0.115		25.6911	2.78945	21.5037	2.0748	0.115
					12.6291	0.670187	11.9538	1.83375	0.116		13.3967	1.6698	21.8242	2.73155	0.116							26.1024	3.77449	25.4975	2.64994	0.116		25.5679	2.77779	21.4675	2.06055	0.116
					12.691	0.674786	12.0177	1.85072	0.117		13.4464	1.68341	21.9203	2.74507	0.117							26.0741	3.78494	25.5172	2.64577	0.117		25.4424	2.76581	21.4286	2.04624	0.117
					12.7533	0.679464	12.0822	1.86771	0.118		13.4968	1.69712	22.0184	2.7588	0.118							26.0425	3.79486	25.5367	2.64153	0.118		25.3146	2.75352	21.3869	2.03188	0.118
					12.8162	0.684221	12.1474	1.8847	0.119		13.5479	1.71091	22.1186	2.77273	0.119							26.0076	3.80425	25.556	2.6372	0.119		25.1847	2.74093	21.3424	2.01749	0.119
					12.8795	0.689062	12.2132	1.90168	0.12		13.5996	1.72478	22.2209	2.78688	0.12							25.9695	3.81312	25.5751	2.63279	0.12		25.0527	2.72806	21.2953	2.00308	0.12
					12.9434	0.693989	12.2796	1.91865	0.121		13.652	1.73873	22.3254	2.80125	0.121							25.9281	3.82147	25.594	2.62831	0.121		24.9187	2.71491	21.2455	1.98867	0.121
					13.0076	0.699005	12.3465	1.93559	0.122		13.7051	1.75275	22.4319	2.81583	0.122							25.8836	3.82931	25.6127	2.62375	0.122		24.7829	2.70151	21.1931	1.97426	0.122
					13.0723	0.704113	12.414	1.9525	0.123		13.7589	1.76683	22.5406	2.83063	0.123							25.8359	3.83663	25.6312	2.61913	0.123		24.6454	2.68785	21.138	1.95988	0.123
					13.1375	0.709317	12.4821	1.96936	0.124		13.8134	1.78098	22.6513	2.84565	0.124							25.7852	3.84344	25.6495	2.61443	0.124		24.5062	2.67396	21.0804	1.94553	0.124
					13.203	0.714618	12.5507	1.98617	0.125		13.8685	1.79519	22.7641	2.86091	0.125							25.7313	3.84975	25.6676	2.60967	0.125		24.3654	2.65984	21.0203	1.93124	0.125
					13.2689	0.720021	12.6197	2.00292	0.126		13.9244	1.80944	22.879	2.87639	0.126							25.6745	3.85556	25.6855	2.60484	0.126		24.2233	2.64551	20.9578	1.917	0.126
					13.3352	0.725528	12.6892	2.01959	0.127		13.981	1.82375	22.9961	2.89211	0.127							25.6147	3.86088	25.7032	2.59995	0.127		24.0798	2.63097	20.8928	1.90284	0.127
					13.4018	0.731144	12.7591	2.03617	0.128		14.0382	1.8381	23.1152	2.90806	0.128							25.5521	3.8657	25.7207	2.59501	0.128		23.9351	2.61623	20.8255	1.88877	0.128
					13.4687	0.736871	12.8294	2.05266	0.129		14.0962	1.8525	23.2363	2.92426	0.129							25.4866	3.87004	25.7381	2.59	0.129		23.7892	2.60129	20.7559	1.8748	0.129
					13.536	0.742712	12.9	2.06904	0.13		14.1549	1.86693	23.3596	2.94071	0.13							25.4183	3.8739	25.7553	2.58495	0.13		23.6424	2.58618	20.684	1.86093	0.13
					13.6036	0.748672	12.971	2.0853	0.131		14.2144	1.88139	23.4849	2.9574	0.131							25.3473	3.87728	25.7723	2.57984	0.131		23.4946	2.57089	20.6099	1.84719	0.131
					13.6714	0.754753	13.0423	2.10142	0.132		14.2745	1.89588	23.6123	2.97435	0.132							25.2737	3.8802	25.7892	2.57468	0.132		23.346	2.55543	20.5337	1.83358	0.132
					13.7396	0.760959	13.1139	2.11739	0.133		14.3354	1.9104	23.7417	2.99155	0.133							25.1975	3.88265	25.8059	2.56948	0.133		23.1967	2.53981	20.4554	1.82011	0.133
					13.8079	0.767293	13.1857	2.13321	0.134		14.397	1.92494	23.8731	3.00902	0.134							25.1188	3.88465	25.8224	2.56423	0.134		23.0468	2.52403	20.3752	1.80678	0.134
					13.8765	0.773758	13.2577	2.14885	0.135		14.4593	1.9395	24.0066	3.02675	0.135							25.0377	3.88619	25.8388	2.55894	0.135		22.8964	2.50809	20.293	1.79362	0.135
					13.9453	0.780359	13.3298	2.16431	0.136		14.5224	1.95408	24.1421	3.04476	0.136							24.9542	3.88729	25.855	2.55362	0.136		22.7455	2.49201	20.2089	1.78062	0.136
					14.0143	0.787099	13.4021	2.17956	0.137		14.5862	1.96867	24.2795	3.06303	0.137							24.8686	3.88795	25.8711	2.54826	0.137		22.5944	2.47577	20.1231	1.76778	0.137
					14.0834	0.793981	13.4745	2.19459	0.138		14.6508	1.98328	24.419	3.08159	0.138							24.7807	3.88818	25.887	2.54286	0.138		22.443	2.4594	20.0355	1.75513	0.138
					14.1528	0.801008	13.547	2.2094	0.139		14.7161	1.9979	24.5604	3.10043	0.139							24.6908	3.88798	25.9029	2.53744	0.139		22.2915	2.44289	19.9463	1.74265	0.139
					14.2222	0.808183	13.6195	2.22396	0.14		14.7821	2.01253	24.7038	3.11955	0.14							24.5989	3.88735	25.9185	2.532	0.14		22.1399	2.42623	19.8555	1.73036	0.14
					14.2918	0.815511	13.6919	2.23826	0.141		14.8489	2.02717	24.8491	3.13897	0.141							24.505	3.88632	25.9341	2.52653	0.141		21.9884	2.40945	19.7632	1.71826	0.141
					14.3615	0.822995	13.7643	2.25228	0.142		14.9164	2.04182	24.9963	3.15868	0.142							24.4094	3.88487	25.9495	2.52104	0.142		21.837	2.39252	19.6695	1.70635	0.142
					14.4313	0.830637	13.8367	2.26601	0.143		14.9846	2.05647	25.1455	3.1787	0.143							24.312	3.88303	25.9649	2.51553	0.143		21.6859	2.37546	19.5745	1.69463	0.143
					14.5011	0.838441	13.9089	2.27944	0.144		15.0536	2.07114	25.2965	3.19902	0.144							24.213	3.88078	25.9801	2.51001	0.144		21.5351	2.35827	19.4782	1.6831	0.144
					14.571	0.846411	13.9809	2.29254	0.145		15.1233	2.08581	25.4493	3.21965	0.145							24.1125	3.87815	25.9952	2.50448	0.145		21.3846	2.34095	19.3807	1.67177	0.145
					14.641	0.854549	14.0528	2.3053	0.146		15.1938	2.1005	25.604	3.24059	0.146							24.0105	3.87514	26.0102	2.49895	0.146		21.2347	2.3235	19.2821	1.66062	0.146
					14.711	0.862859	14.1244	2.3177	0.147		15.265	2.1152	25.7604	3.26185	0.147							23.9072	3.87174	26.0251	2.4934	0.147		21.0853	2.30591	19.1825	1.64966	0.147
					14.7809	0.871344	14.1958	2.32974	0.148		15.3369	2.12991	25.9187	3.28344	0.148							23.8026	3.86798	26.0399	2.48786	0.148		20.9365	2.28819	19.0819	1.63889	0.148
					14.8509	0.880007	14.2668	2.34139	0.149		15.4096	2.14464	26.0786	3.30535	0.149							23.6969	3.86386	26.0547	2.48232	0.149		20.7884	2.27035	18.9805	1.6283	0.149
					14.9208	0.88885	14.3375	2.35264	0.15		15.483	2.15938	26.2404	3.32759	0.15							23.5901	3.85937	26.0694	2.47679	0.15		20.6411	2.25237	18.8783	1.61789	0.15
					14.9907	0.897878	14.4078	2.36347	0.151		15.5571	2.17416	26.4038	3.35018	0.151							23.4823	3.85454	26.084	2.47126	0.151		20.4947	2.23426	18.7754	1.60765	0.151
					15.0606	0.907091	14.4777	2.37387	0.152		15.6319	2.18896	26.5688	3.3731	0.152							23.3736	3.84936	26.0985	2.46575	0.152		20.3492	2.21601	18.6719	1.59759	0.152
					15.1303	0.916495	14.5471	2.38383	0.153		15.7075	2.20379	26.7355	3.39636	0.153							23.2642	3.84385	26.113	2.46025	0.153		20.2047	2.19764	18.5679	1.58768	0.153
					15.2	0.92609	14.616	2.39332	0.154		15.7837	2.21866	26.9038	3.41998	0.154							23.1541	3.838	26.1274	2.45477	0.154		20.0612	2.17914	18.4634	1.57793	0.154
					15.2696	0.93588	14.6845	2.40234	0.155		15.8607	2.23358	27.0736	3.44394	0.155							23.0433	3.83183	26.1418	2.44932	0.155		19.9189	2.16052	18.3585	1.56833	0.155
					15.3391	0.945868	14.7524	2.41087	0.156		15.9384	2.24855	27.2449	3.46827	0.156							22.9321	3.82535	26.1562	2.44389	0.156		19.7777	2.14176	18.2533	1.55888	0.156
					15.4085	0.956055	14.8197	2.41889	0.157		16.0167	2.26357	27.4178	3.49295	0.157							22.8204	3.81855	26.1705	2.43848	0.157		19.6378	2.12288	18.1479	1.54955	0.157
					15.4777	0.966444	14.8863	2.42641	0.158		16.0958	2.27866	27.5921	3.518	0.158							22.7084	3.81146	26.1848	2.43312	0.158		19.4991	2.10387	18.0423	1.54036	0.158
					15.5468	0.977038	14.9524	2.43339	0.159		16.1755	2.29382	27.7677	3.54341	0.159							22.5962	3.80406	26.199	2.42778	0.159		19.3618	2.08475	17.9367	1.53128	0.159
					15.6157	0.987838	15.0178	2.43984	0.16		16.256	2.30907	27.9448	3.56919	0.16							22.4837	3.79638	26.2133	2.42249	0.16		19.2259	2.0655	17.8311	1.52231	0.16
					15.6844	0.998848	15.0825	2.44575	0.161		16.337	2.3244	28.1232	3.59535	0.161							22.3712	3.78842	26.2275	2.41724	0.161		19.0914	2.04614	17.7256	1.51345	0.161
					15.753	1.01007	15.1465	2.45109	0.162		16.4188	2.33984	28.3028	3.62188	0.162							22.2587	3.78019	26.2417	2.41204	0.162		18.9584	2.02667	17.6202	1.50468	0.162
					15.8214	1.0215	15.2098	2.45588	0.163		16.5012	2.35539	28.4837	3.64879	0.163							22.1463	3.77169	26.256	2.40689	0.163		18.827	2.00708	17.515	1.49599	0.163
					15.8895	1.03315	15.2723	2.46009	0.164		16.5843	2.37106	28.6658	3.67608	0.164							22.034	3.76293	26.2702	2.40179	0.164		18.6971	1.9874	17.4101	1.48738	0.164
					15.9575	1.04501	15.3341	2.46373	0.165		16.668	2.38687	28.849	3.70375	0.165							21.9219	3.75393	26.2845	2.39675	0.165		18.5689	1.96761	17.3055	1.47884	0.165
					16.0253	1.05709	15.3951	2.46679	0.166		16.7523	2.40282	29.0334	3.7318	0.166							21.8101	3.74468	26.2988	2.39178	0.166		18.4423	1.94773	17.2014	1.47036	0.166
					16.0928	1.06939	15.4554	2.46927	0.167		16.8373	2.41894	29.2187	3.76023	0.167							21.6987	3.7352	26.3131	2.38686	0.167		18.3174	1.92777	17.0978	1.46193	0.167
					16.1601	1.08191	15.5149	2.47117	0.168		16.9229	2.43522	29.4051	3.78905	0.168							21.5877	3.7255	26.3275	2.38202	0.168		18.1943	1.90772	16.9947	1.45354	0.168
					16.2271	1.09465	15.5736	2.47248	0.169		17.0091	2.45169	29.5924	3.81826	0.169							21.4772	3.71557	26.3419	2.37724	0.169		18.0729	1.8876	16.8922	1.44519	0.169
					16.2939	1.10761	15.6315	2.47322	0.17		17.0959	2.46835	29.7807	3.84785	0.17							21.3672	3.70545	26.3564	2.37254	0.17		17.9532	1.86742	16.7904	1.43687	0.17
					16.3605	1.12079	15.6886	2.47338	0.171		17.1833	2.48523	29.9697	3.87783	0.171							21.2579	3.69512	26.3709	2.36792	0.171		17.8355	1.84717	16.6893	1.42857	0.171
					16.4268	1.1342	15.745	2.47297	0.172		17.2713	2.50234	30.1596	3.90819	0.172							21.1492	3.6846	26.3855	2.36338	0.172		17.7195	1.82689	16.589	1.42029	0.172
					16.4929	1.14784	15.8006	2.472	0.173		17.3599	2.51968	30.3502	3.93893	0.173							21.0412	3.6739	26.4002	2.35893	0.173		17.6054	1.80656	16.4894	1.41201	0.173
					16.5587	1.1617	15.8556	2.47049	0.174		17.449	2.53728	30.5415	3.97006	0.174							20.934	3.66303	26.4149	2.35457	0.174		17.4932	1.78621	16.3908	1.40374	0.174
					16.6243	1.17578	15.9098	2.46844	0.175		17.5388	2.55516	30.7335	4.00157	0.175							20.8277	3.65199	26.4297	2.3503	0.175		17.3829	1.76584	16.2931	1.39546	0.175
					16.6896	1.19009	15.9633	2.46587	0.176		17.629	2.57331	30.926	4.03346	0.176							20.7222	3.6408	26.4446	2.34613	0.176		17.2745	1.74546	16.1963	1.38717	0.176
					16.7547	1.20462	16.0162	2.46281	0.177		17.7198	2.59177	31.1191	4.06572	0.177							20.6176	3.62947	26.4597	2.34206	0.177		17.168	1.72509	16.1005	1.37888	0.177
					16.8195	1.21938	16.0684	2.45927	0.178		17.8112	2.61055	31.3126	4.09836	0.178							20.5139	3.61799	26.4748	2.33809	0.178		17.0635	1.70475	16.0058	1.37056	0.178
					16.884	1.23437	16.1201	2.45527	0.179		17.9031	2.62966	31.5066	4.13137	0.179							20.4112	3.60639	26.49	2.33422	0.179		16.961	1.68443	15.9122	1.36223	0.179
					16.9483	1.24958	16.1713	2.45085	0.18		17.9955	2.64911	31.7009	4.16475	0.18							20.3096	3.59467	26.5054	2.33047	0.18		16.8604	1.66416	15.8197	1.35387	0.18
					17.0124	1.26501	16.222	2.44604	0.181		18.0885	2.66892	31.8956	4.19849	0.181							20.209	3.58284	26.5208	2.32683	0.181		16.7618	1.64396	15.7283	1.34549	0.181
					17.0763	1.28067	16.2723	2.44087	0.182		18.1819	2.68911	32.0905	4.23259	0.182							20.1094	3.57091	26.5365	2.32331	0.182		16.6651	1.62383	15.6381	1.33708	0.182
					17.1399	1.29655	16.3222	2.43539	0.183		18.2759	2.70969	32.2857	4.26705	0.183							20.011	3.55889	26.5522	2.31991	0.183		16.5704	1.60379	15.5491	1.32863	0.183
					17.2033	1.31264	16.3719	2.42962	0.184		18.3704	2.73067	32.481	4.30186	0.184							19.9137	3.54678	26.5681	2.31664	0.184		16.4777	1.58386	15.4614	1.32016	0.184
					17.2665	1.32896	16.4213	2.42362	0.185		18.4653	2.75206	32.6764	4.33702	0.185							19.8175	3.5346	26.5842	2.31349	0.185		16.387	1.56405	15.3749	1.31165	0.185
					17.3295	1.3455	16.4706	2.41743	0.186		18.5608	2.77389	32.8718	4.37253	0.186							19.7226	3.52235	26.6004	2.31047	0.186		16.2983	1.54438	15.2896	1.30312	0.186
					17.3923	1.36226	16.5198	2.41111	0.187		18.6567	2.79616	33.0673	4.40837	0.187							19.6288	3.51004	26.6168	2.30758	0.187		16.2115	1.52487	15.2057	1.29454	0.187
					17.4549	1.37923	16.5691	2.40472	0.188		18.7531	2.81889	33.2627	4.44456	0.188							19.5362	3.49767	26.6334	2.30483	0.188		16.1266	1.50554	15.1231	1.28594	0.188
					17.5174	1.39641	16.6185	2.39831	0.189		18.85	2.84208	33.4581	4.48107	0.189							19.4448	3.48526	26.6502	2.30222	0.189		16.0437	1.48639	15.0418	1.27731	0.189
					17.5797	1.4138	16.6681	2.39196	0.19		18.9474	2.86574	33.6533	4.51791	0.19							19.3547	3.47282	26.6671	2.29975	0.19		15.9628	1.46746	14.9618	1.26864	0.19
					17.6419	1.43141	16.718	2.38572	0.191		19.0452	2.88989	33.8483	4.55507	0.191							19.2657	3.46034	26.6843	2.29743	0.191		15.8838	1.44875	14.8832	1.25995	0.191
					17.704	1.44922	16.7684	2.37967	0.192		19.1435	2.91453	34.0431	4.59256	0.192							19.1781	3.44784	26.7016	2.29526	0.192		15.8067	1.43029	14.8059	1.25123	0.192
					17.7659	1.46723	16.8192	2.37389	0.193		19.2423	2.93968	34.2376	4.63036	0.193							19.0916	3.43532	26.7192	2.29323	0.193		15.7315	1.4121	14.73	1.24249	0.193
					17.8279	1.48545	16.8708	2.36846	0.194		19.3415	2.96533	34.4318	4.66848	0.194							19.0064	3.42278	26.737	2.29136	0.194		15.6581	1.39419	14.6555	1.23373	0.194
					17.8897	1.50387	16.9231	2.36345	0.195		19.4412	2.9915	34.6256	4.70691	0.195							18.9225	3.41024	26.755	2.28965	0.195		15.5867	1.37658	14.5823	1.22495	0.195
					17.9515	1.52248	16.9764	2.35896	0.196		19.5413	3.01819	34.819	4.74565	0.196							18.8398	3.39769	26.7733	2.2881	0.196		15.517	1.35929	14.5105	1.21616	0.196
					18.0133	1.54128	17.0306	2.35507	0.197		19.6419	3.0454	35.012	4.7847	0.197							18.7583	3.38514	26.7918	2.28671	0.197		15.4493	1.34235	14.44	1.20735	0.197
					18.0751	1.56028	17.0861	2.35188	0.198		19.7429	3.07314	35.2046	4.82406	0.198							18.6781	3.3726	26.8106	2.28548	0.198		15.3833	1.32576	14.3709	1.19854	0.198
					18.137	1.57947	17.1428	2.34949	0.199		19.8444	3.1014	35.3966	4.86373	0.199							18.5992	3.36006	26.8296	2.28442	0.199		15.3191	1.30955	14.3031	1.18973	0.199
					18.1989	1.59883	17.201	2.34798	0.2		19.9463	3.13019	35.5881	4.90371	0.2							18.5214	3.34754	26.8489	2.28353	0.2		15.2566	1.29374	14.2367	1.18092	0.2
					18.2609	1.61838	17.2607	2.34745	0.201		20.0487	3.15951	35.779	4.94401	0.201							18.4449	3.33502	26.8685	2.28281	0.201		15.1959	1.27834	14.1716	1.17212	0.201
					18.323	1.63811	17.3222	2.34801	0.202		20.1515	3.18934	35.9694	4.98463	0.202							18.3696	3.32253	26.8883	2.28226	0.202		15.1369	1.26338	14.1078	1.16332	0.202
					18.3853	1.65801	17.3856	2.34976	0.203		20.2548	3.2197	36.1591	5.02558	0.203							18.2955	3.31004	26.9085	2.28189	0.203		15.0796	1.24886	14.0453	1.15455	0.203
					18.4478	1.67808	17.451	2.35279	0.204		20.3585	3.25057	36.3482	5.06685	0.204							18.2226	3.29757	26.9289	2.2817	0.204		15.0239	1.23481	13.9841	1.14579	0.204
					18.5104	1.69832	17.5186	2.3572	0.205		20.4627	3.28195	36.5366	5.10847	0.205							18.1508	3.28512	26.9497	2.28168	0.205		14.9699	1.22125	13.9242	1.13706	0.205
					18.5733	1.71872	17.5884	2.36309	0.206		20.5673	3.31383	36.7243	5.15043	0.206							18.0803	3.27269	26.9708	2.28185	0.206		14.9175	1.20818	13.8656	1.12836	0.206
					18.6365	1.73928	17.6608	2.37055	0.207		20.6723	3.3462	36.9114	5.19275	0.207							18.0109	3.26027	26.9922	2.2822	0.207		14.8666	1.19563	13.8082	1.1197	0.207
					18.7	1.76	17.7358	2.37969	0.208		20.7779	3.37905	37.0977	5.23545	0.208							17.9426	3.24787	27.0139	2.28273	0.208		14.8173	1.1836	13.752	1.11108	0.208
					18.7638	1.78086	17.8136	2.39058	0.209		20.8838	3.41237	37.2833	5.27853	0.209							17.8755	3.23547	27.036	2.28344	0.209		14.7695	1.17212	13.6971	1.1025	0.209
					18.828	1.80188	17.8943	2.40331	0.21		20.9903	3.44614	37.4681	5.32201	0.21							17.8095	3.22309	27.0584	2.28434	0.21		14.7231	1.1612	13.6433	1.09398	0.21
					18.8926	1.82304	17.9782	2.41796	0.211		21.0971	3.48035	37.6523	5.36592	0.211							17.7446	3.21072	27.0812	2.28543	0.211		14.6783	1.15084	13.5907	1.08551	0.211
					18.9576	1.84434	18.0652	2.43461	0.212		21.2045	3.51498	37.8356	5.41026	0.212							17.6808	3.19835	27.1043	2.28671	0.212		14.6348	1.14105	13.5392	1.07711	0.212
					19.0232	1.86577	18.1557	2.45333	0.213		21.3122	3.55002	38.0183	5.45506	0.213							17.618	3.18599	27.1279	2.28818	0.213		14.5928	1.13186	13.4889	1.06877	0.213
					19.0892	1.88734	18.2497	2.47418	0.214		21.4205	3.58545	38.2001	5.50035	0.214							17.5563	3.17362	27.1518	2.28984	0.214		14.552	1.12325	13.4396	1.06051	0.214
					19.1559	1.90904	18.3474	2.49723	0.215		21.5292	3.62124	38.3813	5.54615	0.215							17.4957	3.16125	27.1761	2.29168	0.215		14.5127	1.11526	13.3914	1.05232	0.215
					19.2231	1.93086	18.4489	2.52251	0.216		21.6384	3.65738	38.5616	5.59248	0.216							17.436	3.14886	27.2008	2.29372	0.216		14.4746	1.10786	13.3443	1.04421	0.216
					19.291	1.9528	18.5544	2.55007	0.217		21.748	3.69385	38.7413	5.63938	0.217							17.3774	3.13647	27.2259	2.29595	0.217		14.4378	1.10108	13.2982	1.0362	0.217
					19.3596	1.97486	18.664	2.57996	0.218		21.8581	3.73061	38.9202	5.68687	0.218							17.3197	3.12405	27.2515	2.29837	0.218		14.4022	1.09492	13.2531	1.02827	0.218
					19.4288	1.99704	18.7778	2.61221	0.219		21.9686	3.76764	39.0985	5.73499	0.219							17.2631	3.11161	27.2775	2.30098	0.219		14.3678	1.08937	13.2089	1.02044	0.219
					19.4989	2.01932	18.896	2.64683	0.22		22.0797	3.80493	39.276	5.78376	0.22							17.2074	3.09915	27.3039	2.30378	0.22		14.3346	1.08445	13.1657	1.01271	0.22
					19.5697	2.04172	19.0187	2.68385	0.221		22.1911	3.84243	39.4529	5.83323	0.221							17.1526	3.08664	27.3307	2.30677	0.221		14.3025	1.08013	13.1234	1.00508	0.221
					19.6414	2.06422	19.146	2.72327	0.222		22.3031	3.88012	39.629	5.88342	0.222							17.0988	3.0741	27.358	2.30996	0.222		14.2716	1.07644	13.0821	0.997564	0.222
					19.714	2.08681	19.2781	2.76511	0.223		22.4155	3.91797	39.8046	5.93438	0.223							17.0459	3.06152	27.3858	2.31333	0.223		14.2417	1.07335	13.0415	0.990159	0.223
					19.7875	2.10951	19.415	2.80935	0.224		22.5284	3.95596	39.9795	5.98614	0.224							16.9939	3.04888	27.4141	2.31689	0.224		14.2129	1.07087	13.0019	0.98287	0.224
					19.862	2.1323	19.5568	2.85601	0.225		22.6418	3.99404	40.1539	6.03873	0.225							16.9427	3.03619	27.4428	2.32064	0.225		14.1851	1.06898	12.963	0.9757	0.225
					19.9375	2.15518	19.7037	2.90506	0.226		22.7556	4.03218	40.3277	6.09221	0.226							16.8925	3.02344	27.4721	2.32458	0.226		14.1583	1.06769	12.925	0.968653	0.226
					20.014	2.17815	19.8557	2.9565	0.227		22.8699	4.07036	40.501	6.1466	0.227							16.8431	3.01062	27.5018	2.3287	0.227		14.1324	1.06698	12.8877	0.961732	0.227
					20.0916	2.20121	20.013	3.01029	0.228		22.9846	4.10852	40.6738	6.20194	0.228							16.7945	2.99774	27.532	2.33301	0.228		14.1076	1.06685	12.8511	0.954939	0.228
					20.1703	2.22435	20.1756	3.06643	0.229		23.0998	4.14665	40.8461	6.25827	0.229							16.7468	2.98477	27.5628	2.33749	0.229		14.0836	1.06728	12.8152	0.948278	0.229
					20.2502	2.24757	20.3436	3.12489	0.23		23.2155	4.1847	41.018	6.31563	0.23							16.6999	2.97173	27.5941	2.34217	0.23		14.0605	1.06825	12.7801	0.94175	0.23
					20.3313	2.27087	20.517	3.18563	0.231		23.3316	4.22264	41.1895	6.37405	0.231							16.6538	2.9586	27.626	2.34701	0.231		14.0382	1.06977	12.7456	0.935358	0.231
					20.4136	2.29425	20.6959	3.24862	0.232		23.4482	4.26042	41.3606	6.43357	0.232							16.6085	2.94538	27.6584	2.35204	0.232		14.0168	1.07182	12.7117	0.929103	0.232
					20.4972	2.3177	20.8805	3.31384	0.233		23.5653	4.298	41.5315	6.49421	0.233							16.5639	2.93207	27.6913	2.35724	0.233		13.9962	1.07437	12.6785	0.922988	0.233
					20.5821	2.34123	21.0706	3.38124	0.234		23.6828	4.33535	41.7021	6.55602	0.234							16.5202	2.91865	27.7249	2.36262	0.234		13.9764	1.07742	12.6458	0.917014	0.234
					20.6683	2.36482	21.2664	3.45079	0.235		23.8007	4.37243	41.8725	6.61902	0.235							16.4772	2.90514	27.759	2.36816	0.235		13.9573	1.08096	12.6138	0.911182	0.235
					20.7559	2.38848	21.4679	3.52244	0.236		23.9191	4.40919	42.0427	6.68323	0.236							16.4349	2.89152	27.7937	2.37388	0.236		13.939	1.08496	12.5822	0.905493	0.236
					20.845	2.41221	21.6751	3.59616	0.237		24.038	4.44559	42.2127	6.74867	0.237							16.3934	2.87779	27.829	2.37975	0.237		13.9214	1.08941	12.5512	0.899948	0.237
					20.9354	2.43601	21.8881	3.67189	0.238		24.1572	4.48158	42.3828	6.81537	0.238							16.3526	2.86396	27.8649	2.38579	0.238		13.9045	1.0943	12.5207	0.894548	0.238
					21.0273	2.45987	22.1068	3.7496	0.239		24.2769	4.51714	42.5527	6.88334	0.239							16.3125	2.85001	27.9014	2.39199	0.239		13.8883	1.09961	12.4907	0.889292	0.239
					21.1208	2.48379	22.3313	3.82924	0.24		24.3971	4.5522	42.7228	6.9526	0.24							16.2732	2.83594	27.9386	2.39834	0.24		13.8727	1.10533	12.4612	0.884182	0.24
					21.2157	2.50777	22.5615	3.91075	0.241		24.5176	4.58673	42.8929	7.02313	0.241							16.2345	2.82176	27.9763	2.40485	0.241		13.8577	1.11143	12.432	0.879215	0.241
					21.3122	2.5318	22.7975	3.99409	0.242		24.6386	4.62068	43.0631	7.09496	0.242							16.1966	2.80746	28.0148	2.41151	0.242		13.8434	1.11791	12.4033	0.874394	0.242
					21.4102	2.5559	23.0391	4.0792	0.243		24.76	4.654	43.2336	7.16808	0.243							16.1593	2.79304	28.0539	2.41831	0.243		13.8297	1.12475	12.3751	0.869716	0.243
					21.5099	2.58005	23.2865	4.16603	0.244		24.8818	4.68666	43.4043	7.24248	0.244							16.1227	2.7785	28.0936	2.42525	0.244		13.8165	1.13193	12.3472	0.865181	0.244
					21.6111	2.60425	23.5395	4.25452	0.245		25.004	4.7186	43.5753	7.31814	0.245							16.0868	2.76384	28.134	2.43233	0.245		13.8039	1.13944	12.3196	0.860789	0.245
					21.714	2.62851	23.7981	4.34462	0.246		25.1266	4.74979	43.7466	7.39505	0.246							16.0516	2.74907	28.1751	2.43954	0.246		13.7919	1.14726	12.2925	0.856537	0.246
					21.8185	2.65281	24.0623	4.43626	0.247		25.2496	4.78016	43.9185	7.47319	0.247							16.017	2.73418	28.2169	2.44689	0.247		13.7803	1.15538	12.2656	0.852425	0.247
					21.9247	2.67717	24.3319	4.52938	0.248		25.3729	4.80969	44.0908	7.55252	0.248							15.9831	2.71917	28.2594	2.45436	0.248		13.7693	1.16379	12.2391	0.848451	0.248
					22.0326	2.70157	24.6069	4.62392	0.249		25.4967	4.83832	44.2636	7.63302	0.249							15.9498	2.70404	28.3026	2.46195	0.249		13.7588	1.17246	12.2129	0.844613	0.249
					22.1421	2.72601	24.8873	4.7198	0.25		25.6207	4.866	44.4371	7.71463	0.25							15.9172	2.68881	28.3465	2.46966	0.25		13.7488	1.1814	12.187	0.84091	0.25
					22.2534	2.75049	25.173	4.81696	0.251		25.7452	4.89269	44.6112	7.79732	0.251							15.8852	2.67346	28.3911	2.47748	0.251		13.7393	1.19058	12.1614	0.837339	0.251
					22.3663	2.77502	25.4637	4.91532	0.252		25.87	4.91835	44.7861	7.88103	0.252							15.8538	2.65801	28.4365	2.48541	0.252		13.7302	1.2	12.136	0.833898	0.252
					22.4809	2.79957	25.7595	5.01481	0.253		25.9952	4.94293	44.9618	7.9657	0.253							15.8231	2.64245	28.4825	2.49345	0.253		13.7216	1.20963	12.1109	0.830586	0.253
					22.5972	2.82417	26.0602	5.11535	0.254		26.1206	4.96639	45.1384	8.05128	0.254							15.793	2.6268	28.5294	2.50158	0.254		13.7134	1.21948	12.086	0.827399	0.254
					22.7153	2.84879	26.3657	5.21686	0.255		26.2465	4.98868	45.3159	8.13769	0.255							15.7636	2.61104	28.5769	2.50981	0.255		13.7057	1.22953	12.0614	0.824335	0.255
					22.835	2.87343	26.6759	5.31926	0.256		26.3726	5.00976	45.4944	8.22485	0.256							15.7347	2.5952	28.6253	2.51813	0.256		13.6984	1.23976	12.037	0.821392	0.256
					22.9564	2.8981	26.9905	5.42245	0.257		26.499	5.02958	45.674	8.3127	0.257							15.7065	2.57927	28.6744	2.52654	0.257		13.6915	1.25017	12.0128	0.818566	0.257
					23.0795	2.92278	27.3095	5.52635	0.258		26.6258	5.04811	45.8547	8.40115	0.258							15.6789	2.56326	28.7242	2.53503	0.258		13.685	1.26075	11.9888	0.815855	0.258
					23.2042	2.94748	27.6326	5.63087	0.259		26.7528	5.0653	46.0366	8.49012	0.259							15.6518	2.54718	28.7749	2.54359	0.259		13.6789	1.27149	11.965	0.813256	0.259
					23.3307	2.97218	27.9598	5.73591	0.26		26.8801	5.08111	46.2199	8.5795	0.26							15.6254	2.53102	28.8263	2.55223	0.26		13.6732	1.28238	11.9414	0.810766	0.26
					23.4587	2.99688	28.2907	5.84137	0.261		27.0077	5.09551	46.4044	8.66921	0.261							15.5996	2.5148	28.8785	2.56093	0.261		13.6679	1.29341	11.918	0.808382	0.261
					23.5884	3.02158	28.6252	5.94715	0.262		27.1355	5.10845	46.5904	8.75916	0.262							15.5744	2.49853	28.9315	2.5697	0.262		13.6629	1.30457	11.8947	0.806101	0.262
					23.7197	3.04627	28.9632	6.05315	0.263		27.2637	5.11991	46.7779	8.84923	0.263							15.5498	2.48221	28.9853	2.57853	0.263		13.6583	1.31585	11.8717	0.80392	0.263
					23.8525	3.07094	29.3043	6.15927	0.264		27.392	5.12984	46.9669	8.93933	0.264							15.5258	2.46584	29.0398	2.58742	0.264		13.6541	1.32726	11.8488	0.801835	0.264
					23.987	3.09558	29.6483	6.26538	0.265		27.5206	5.13822	47.1575	9.02934	0.265							15.5024	2.44944	29.0952	2.59635	0.265		13.6503	1.33877	11.826	0.799844	0.265
					24.1229	3.12019	29.995	6.3714	0.266		27.6495	5.14501	47.3498	9.11918	0.266							15.4796	2.43301	29.1514	2.60534	0.266		13.6468	1.35039	11.8034	0.797944	0.266
					24.2603	3.14475	30.3441	6.47719	0.267		27.7785	5.15018	47.5439	9.20872	0.267							15.4574	2.41657	29.2083	2.61436	0.267		13.6437	1.3621	11.7809	0.796131	0.267
					24.3992	3.16927	30.6955	6.58265	0.268		27.9078	5.15372	47.7398	9.29785	0.268							15.4357	2.40011	29.2661	2.62343	0.268		13.6409	1.3739	11.7586	0.794402	0.268
					24.5395	3.19372	31.0487	6.68767	0.269		28.0373	5.15558	47.9376	9.38648	0.269							15.4147	2.38366	29.3247	2.63253	0.269		13.6385	1.38579	11.7365	0.792754	0.269
					24.6812	3.21809	31.4035	6.79212	0.27		28.1669	5.15576	48.1374	9.47448	0.27							15.3942	2.36721	29.3841	2.64167	0.27		13.6365	1.39776	11.7144	0.791184	0.27
					24.8242	3.24239	31.7596	6.89588	0.271		28.2968	5.15422	48.3392	9.56175	0.271							15.3743	2.35078	29.4443	2.65083	0.271		13.6347	1.4098	11.6925	0.789689	0.271
					24.9685	3.26659	32.1168	6.99884	0.272		28.4268	5.15096	48.543	9.64817	0.272							15.355	2.33437	29.5053	2.66003	0.272		13.6333	1.4219	11.6708	0.788266	0.272
					25.114	3.29068	32.4746	7.10088	0.273		28.557	5.14596	48.7491	9.73366	0.273							15.3363	2.31801	29.5671	2.66924	0.273		13.6323	1.43407	11.6491	0.786913	0.273
					25.2608	3.31465	32.8328	7.20189	0.274		28.6873	5.13921	48.9574	9.81809	0.274							15.3181	2.30168	29.6297	2.67849	0.274		13.6316	1.44629	11.6276	0.785625	0.274
					25.4087	3.33848	33.191	7.30173	0.275		28.8178	5.1307	49.1679	9.90136	0.275							15.3005	2.28541	29.6931	2.68775	0.275		13.6312	1.45857	11.6063	0.784401	0.275
					25.5576	3.36217	33.5489	7.40029	0.276		28.9484	5.12043	49.3808	9.98338	0.276							15.2835	2.26921	29.7573	2.69703	0.276		13.6312	1.47089	11.585	0.783238	0.276
					25.7076	3.3857	33.9062	7.49745	0.277		29.0791	5.10839	49.5962	10.064	0.277							15.267	2.25309	29.8223	2.70632	0.277		13.6315	1.48326	11.5639	0.782133	0.277
					25.8586	3.40904	34.2624	7.59311	0.278		29.21	5.0946	49.814	10.1433	0.278							15.2512	2.23705	29.8881	2.71564	0.278		13.6321	1.49567	11.5429	0.781083	0.278
					26.0104	3.4322	34.6173	7.68714	0.279		29.3409	5.07904	50.0343	10.2209	0.279							15.2359	2.2211	29.9546	2.72497	0.279		13.6331	1.50811	11.5221	0.780086	0.279
					26.1631	3.45514	34.9704	7.77943	0.28		29.472	5.06174	50.2572	10.297	0.28							15.2211	2.20527	30.022	2.73432	0.28		13.6344	1.52058	11.5013	0.779139	0.28
					26.3166	3.47786	35.3213	7.86988	0.281		29.6031	5.04271	50.4828	10.3713	0.281							15.2069	2.18955	30.0901	2.74368	0.281		13.636	1.53308	11.4807	0.778241	0.281
					26.4707	3.50033	35.6698	7.95838	0.282		29.7343	5.02197	50.7111	10.4439	0.282							15.1933	2.17397	30.159	2.75306	0.282		13.638	1.54561	11.4603	0.777389	0.282
					26.6255	3.52254	36.0153	8.04482	0.283		29.8655	4.99955	50.9421	10.5146	0.283							15.1803	2.15852	30.2286	2.76246	0.283		13.6403	1.55815	11.4399	0.776581	0.283
					26.7809	3.54448	36.3576	8.12911	0.284		29.9967	4.97546	51.1759	10.5834	0.284							15.1678	2.14323	30.299	2.77188	0.284		13.6429	1.57071	11.4197	0.775814	0.284
					26.9367	3.56611	36.6963	8.21116	0.285		30.128	4.94974	51.4126	10.6502	0.285							15.1558	2.1281	30.3701	2.78132	0.285		13.6459	1.58328	11.3996	0.775088	0.285
					27.0929	3.58742	37.0309	8.29089	0.286		30.2593	4.92244	51.6521	10.7149	0.286							15.1444	2.11315	30.4419	2.79079	0.286		13.6492	1.59586	11.3797	0.774399	0.286
					27.2494	3.6084	37.361	8.3682	0.287		30.3906	4.89359	51.8946	10.7775	0.287							15.1336	2.09838	30.5145	2.80028	0.287		13.6529	1.60844	11.3599	0.773747	0.287
					27.4061	3.62901	37.6864	8.44302	0.288		30.5219	4.86324	52.14	10.8381	0.288							15.1233	2.08381	30.5878	2.80981	0.288		13.6568	1.62103	11.3402	0.77313	0.288
					27.5629	3.64925	38.0065	8.51529	0.289		30.6531	4.83144	52.3884	10.8964	0.289							15.1136	2.06945	30.6617	2.81938	0.289		13.6611	1.63362	11.3207	0.772546	0.289
					27.7199	3.66909	38.3211	8.58495	0.29		30.7843	4.79825	52.6399	10.9525	0.29							15.1044	2.05531	30.7363	2.82899	0.29		13.6658	1.6462	11.3013	0.771994	0.29
					27.8767	3.68851	38.6297	8.65193	0.291		30.9153	4.76374	52.8945	11.0064	0.291							15.0958	2.0414	30.8116	2.83864	0.291		13.6708	1.65878	11.282	0.771472	0.291
					28.0335	3.70749	38.9321	8.71619	0.292		31.0463	4.72797	53.1521	11.058	0.292							15.0877	2.02773	30.8876	2.84835	0.292		13.6761	1.67134	11.2629	0.77098	0.292
					28.19	3.72601	39.2277	8.77771	0.293		31.1772	4.69102	53.4128	11.1074	0.293							15.0802	2.01432	30.9642	2.85813	0.293		13.6818	1.6839	11.244	0.770517	0.293
					28.3462	3.74404	39.5164	8.83643	0.294		31.308	4.65297	53.6767	11.1545	0.294							15.0732	2.00118	31.0414	2.86797	0.294		13.6877	1.69643	11.2252	0.770081	0.294
					28.5019	3.76157	39.7977	8.89236	0.295		31.4386	4.6139	53.9437	11.1993	0.295							15.0667	1.98831	31.1192	2.87789	0.295		13.6941	1.70895	11.2065	0.769671	0.295
					28.6572	3.77857	40.0713	8.94548	0.296		31.569	4.57391	54.2138	11.2419	0.296							15.0608	1.97573	31.1976	2.8879	0.296		13.7007	1.72145	11.188	0.769288	0.296
					28.8118	3.79502	40.3369	8.99578	0.297		31.6992	4.53309	54.4872	11.2823	0.297							15.0554	1.96346	31.2765	2.898	0.297		13.7077	1.73392	11.1697	0.76893	0.297
					28.9657	3.81091	40.5942	9.04327	0.298		31.8292	4.49155	54.7636	11.3204	0.298							15.0506	1.95149	31.356	2.90821	0.298		13.715	1.74636	11.1515	0.768597	0.298
					29.1188	3.82621	40.843	9.08798	0.299		31.9589	4.44939	55.0433	11.3563	0.299							15.0462	1.93985	31.436	2.91855	0.299		13.7227	1.75878	11.1334	0.768288	0.299
					29.271	3.84089	41.0829	9.12994	0.3		32.0884	4.40672	55.3261	11.39	0.3							15.0425	1.92854	31.5165	2.92901	0.3		13.7307	1.77116	11.1156	0.768003	0.3
					29.4221	3.85494	41.3137	9.16918	0.301		32.2175	4.36367	55.612	11.4217	0.301							15.0392	1.91758	31.5975	2.93961	0.301		13.739	1.7835	11.0979	0.767742	0.301
					29.5721	3.86835	41.5352	9.20575	0.302		32.3464	4.32036	55.901	11.4512	0.302							15.0365	1.90696	31.679	2.95037	0.302		13.7477	1.79581	11.0804	0.767505	0.302
					29.7209	3.88107	41.7471	9.23972	0.303		32.4748	4.27692	56.1932	11.4788	0.303							15.0343	1.89672	31.7609	2.96131	0.303		13.7567	1.80807	11.063	0.767291	0.303
					29.8683	3.89311	41.9493	9.27115	0.304		32.6029	4.23348	56.4884	11.5043	0.304							15.0327	1.88685	31.8432	2.97242	0.304		13.766	1.82029	11.0459	0.767102	0.304
					30.0143	3.90443	42.1416	9.30012	0.305		32.7305	4.19017	56.7866	11.528	0.305							15.0315	1.87736	31.9259	2.98374	0.305		13.7756	1.83247	11.0289	0.766936	0.305
					30.1587	3.91502	42.3237	9.32673	0.306		32.8577	4.14714	57.0878	11.5498	0.306							15.0309	1.86827	32.0089	2.99528	0.306		13.7855	1.84459	11.012	0.766795	0.306
					30.3015	3.92487	42.4957	9.35107	0.307		32.9844	4.10453	57.392	11.5698	0.307							15.0308	1.85958	32.0923	3.00705	0.307		13.7958	1.85666	10.9954	0.766678	0.307
					30.4425	3.93394	42.6574	9.37325	0.308		33.1105	4.06249	57.6991	11.5882	0.308							15.0313	1.8513	32.176	3.01907	0.308		13.8064	1.86868	10.979	0.766586	0.308
					30.5816	3.94224	42.8086	9.39338	0.309		33.2361	4.02117	58.009	11.6049	0.309							15.0322	1.84345	32.26	3.03135	0.309		13.8173	1.88064	10.9627	0.76652	0.309
					30.7187	3.94973	42.9493	9.41159	0.31		33.3611	3.98071	58.3217	11.6201	0.31							15.0337	1.83602	32.3443	3.04393	0.31		13.8285	1.89254	10.9466	0.76648	0.31
					30.8538	3.9564	43.0796	9.42801	0.311		33.4854	3.94127	58.637	11.6338	0.311							15.0357	1.82903	32.4288	3.05681	0.311		13.84	1.90438	10.9307	0.766467	0.311
					30.9867	3.96224	43.1993	9.44278	0.312		33.609	3.90301	58.9551	11.6461	0.312							15.0382	1.82249	32.5134	3.07001	0.312		13.8518	1.91616	10.915	0.766481	0.312
					31.1172	3.96724	43.3084	9.45604	0.313		33.7319	3.86605	59.2756	11.6572	0.313							15.0413	1.8164	32.5983	3.08356	0.313		13.8639	1.92786	10.8995	0.766524	0.313
					31.2454	3.97138	43.407	9.46794	0.314		33.854	3.83057	59.5986	11.667	0.314							15.0448	1.81076	32.6833	3.09747	0.314		13.8763	1.9395	10.8842	0.766596	0.314
					31.3711	3.97464	43.4952	9.47863	0.315		33.9754	3.79669	59.924	11.6757	0.315							15.0488	1.80559	32.7684	3.11177	0.315		13.8889	1.95107	10.8691	0.766698	0.315
					31.4942	3.97703	43.5729	9.48828	0.316		34.0958	3.76456	60.2516	11.6834	0.316							15.0534	1.80089	32.8535	3.12647	0.316		13.9019	1.96256	10.8542	0.766831	0.316
					31.6146	3.97851	43.6404	9.49702	0.317		34.2153	3.73432	60.5813	11.6901	0.317							15.0585	1.79666	32.9388	3.1416	0.317		13.9151	1.97398	10.8395	0.766997	0.317
					31.7322	3.9791	43.6976	9.50503	0.318		34.3339	3.70609	60.9131	11.6959	0.318							15.0641	1.79292	33.024	3.15717	0.318		13.9286	1.98531	10.825	0.767196	0.318
					31.8469	3.97877	43.7448	9.51247	0.319		34.4515	3.67998	61.2467	11.701	0.319							15.0701	1.78965	33.1093	3.17321	0.319		13.9424	1.99657	10.8107	0.767429	0.319
					31.9587	3.97752	43.7821	9.51949	0.32		34.568	3.65612	61.5821	11.7053	0.32							15.0767	1.78688	33.1945	3.18974	0.32		13.9564	2.00774	10.7966	0.767698	0.32
					32.0674	3.97534	43.8096	9.52624	0.321		34.6834	3.63461	61.919	11.709	0.321							15.0838	1.78459	33.2796	3.20678	0.321		13.9707	2.01883	10.7828	0.768004	0.321
					32.173	3.97224	43.8275	9.53289	0.322		34.7977	3.61552	62.2574	11.7122	0.322							15.0914	1.7828	33.3646	3.22435	0.322		13.9852	2.02983	10.7691	0.768349	0.322
					32.2753	3.96819	43.8362	9.53957	0.323		34.9107	3.59895	62.5971	11.7148	0.323							15.0995	1.7815	33.4495	3.24247	0.323		14	2.04074	10.7557	0.768733	0.323
					32.3743	3.96321	43.8357	9.54644	0.324		35.0225	3.58495	62.9379	11.717	0.324							15.1081	1.78069	33.5342	3.26116	0.324		14.0149	2.05157	10.7424	0.769158	0.324
					32.4699	3.95728	43.8263	9.55362	0.325		35.1329	3.57358	63.2797	11.7188	0.325							15.1172	1.78038	33.6187	3.28044	0.325		14.0301	2.06229	10.7294	0.769625	0.325
					32.562	3.95042	43.8083	9.56124	0.326		35.242	3.56487	63.6221	11.7202	0.326							15.1268	1.78057	33.7029	3.30034	0.326		14.0455	2.07292	10.7166	0.770136	0.326
					32.6507	3.94261	43.7819	9.56943	0.327		35.3497	3.55885	63.9652	11.7214	0.327							15.1369	1.78125	33.7869	3.32086	0.327		14.0612	2.08346	10.704	0.770692	0.327
					32.7357	3.93385	43.7474	9.57829	0.328		35.4559	3.55553	64.3085	11.7223	0.328							15.1475	1.78243	33.8706	3.34202	0.328		14.077	2.0939	10.6916	0.771294	0.328
					32.817	3.92416	43.7051	9.58792	0.329		35.5605	3.55491	64.652	11.723	0.329							15.1586	1.7841	33.9539	3.36385	0.329		14.093	2.10423	10.6795	0.771945	0.329
					32.8946	3.91354	43.6554	9.59841	0.33		35.6635	3.55695	64.9953	11.7235	0.33							15.1701	1.78626	34.0369	3.38637	0.33		14.1091	2.11447	10.6675	0.772645	0.33
					32.9684	3.90198	43.5984	9.60982	0.331		35.7649	3.56164	65.3383	11.7239	0.331							15.1822	1.7889	34.1195	3.40958	0.331		14.1255	2.1246	10.6558	0.773396	0.331
					33.0383	3.88949	43.5345	9.62222	0.332		35.8646	3.56894	65.6807	11.7241	0.332							15.1947	1.79203	34.2017	3.43351	0.332		14.142	2.13463	10.6443	0.7742	0.332
					33.1044	3.87609	43.4641	9.63566	0.333		35.9626	3.57877	66.0223	11.7241	0.333							15.2078	1.79565	34.2833	3.45816	0.333		14.1586	2.14455	10.6331	0.775058	0.333
					33.1665	3.86178	43.3874	9.65017	0.334		36.0587	3.59108	66.3628	11.7239	0.334							15.2213	1.79973	34.3645	3.48355	0.334		14.1754	2.15437	10.622	0.775972	0.334
					33.2246	3.84657	43.3048	9.66576	0.335		36.1529	3.6058	66.7019	11.7236	0.335							15.2353	1.80429	34.4452	3.5097	0.335		14.1923	2.16407	10.6112	0.776942	0.335
					33.2787	3.83046	43.2166	9.68245	0.336		36.2453	3.62284	67.0394	11.7231	0.336							15.2498	1.80932	34.5253	3.53661	0.336		14.2094	2.17367	10.6006	0.777971	0.336
					33.3288	3.81347	43.1232	9.7002	0.337		36.3356	3.6421	67.375	11.7224	0.337							15.2647	1.8148	34.6048	3.56429	0.337		14.2265	2.18316	10.5902	0.77906	0.337
					33.3747	3.79562	43.0248	9.71901	0.338		36.424	3.6635	67.7083	11.7214	0.338							15.2801	1.82074	34.6837	3.59276	0.338		14.2437	2.19253	10.58	0.780211	0.338
					33.4166	3.7769	42.9218	9.73883	0.339		36.5102	3.68694	68.0391	11.7202	0.339							15.2961	1.82713	34.7619	3.62202	0.339		14.2611	2.20179	10.5701	0.781425	0.339
					33.4543	3.75735	42.8145	9.7596	0.34		36.5944	3.7123	68.367	11.7186	0.34							15.3124	1.83395	34.8395	3.65207	0.34		14.2785	2.21094	10.5604	0.782703	0.34
					33.4879	3.73696	42.7032	9.78126	0.341		36.6763	3.73949	68.6918	11.7167	0.341							15.3293	1.84121	34.9163	3.68292	0.341		14.2959	2.21998	10.5509	0.784046	0.341
					33.5173	3.71576	42.5883	9.80371	0.342		36.7561	3.76841	69.0131	11.7143	0.342							15.3466	1.8489	34.9924	3.71458	0.342		14.3135	2.2289	10.5416	0.785457	0.342
					33.5426	3.69376	42.47	9.82687	0.343		36.8336	3.79894	69.3306	11.7114	0.343							15.3644	1.857	35.0677	3.74705	0.343		14.331	2.23771	10.5326	0.786937	0.343
					33.5637	3.67098	42.3487	9.85062	0.344		36.9087	3.83098	69.644	11.708	0.344							15.3826	1.86552	35.1423	3.78032	0.344		14.3486	2.24641	10.5238	0.788487	0.344
					33.5807	3.64743	42.2246	9.87486	0.345		36.9816	3.86443	69.9528	11.7039	0.345							15.4013	1.87443	35.216	3.81441	0.345		14.3662	2.25498	10.5152	0.790107	0.345
					33.5935	3.62314	42.098	9.89944	0.346		37.052	3.8992	70.2569	11.6992	0.346							15.4205	1.88374	35.2888	3.84929	0.346		14.3839	2.26345	10.5068	0.791801	0.346
					33.6022	3.59811	41.9692	9.92423	0.347		37.1201	3.93519	70.5558	11.6936	0.347							15.4401	1.89343	35.3608	3.88498	0.347		14.4015	2.27179	10.4986	0.793568	0.347
					33.6068	3.57238	41.8384	9.94909	0.348		37.1856	3.97231	70.8491	11.6872	0.348							15.4602	1.9035	35.4319	3.92147	0.348		14.4191	2.28003	10.4907	0.79541	0.348
					33.6072	3.54596	41.706	9.97386	0.349		37.2487	4.01047	71.1366	11.6798	0.349							15.4807	1.91394	35.502	3.95874	0.349		14.4367	2.28815	10.483	0.797329	0.349
					33.6036	3.51886	41.5721	9.99838	0.35		37.3093	4.04959	71.4179	11.6714	0.35							15.5016	1.92473	35.5712	3.9968	0.35		14.4543	2.29615	10.4755	0.799325	0.35
					33.596	3.49112	41.437	10.0225	0.351		37.3674	4.0896	71.6926	11.6619	0.351							15.523	1.93587	35.6394	4.03564	0.351		14.4718	2.30404	10.4682	0.8014	0.351
					33.5844	3.46274	41.3009	10.046	0.352		37.4229	4.13042	71.9603	11.6511	0.352							15.5448	1.94735	35.7067	4.07523	0.352		14.4893	2.31181	10.4612	0.803554	0.352
					33.5688	3.43375	41.164	10.0688	0.353		37.4758	4.172	72.2208	11.6391	0.353							15.5671	1.95916	35.7729	4.11559	0.353		14.5067	2.31948	10.4544	0.805789	0.353
					33.5494	3.40418	41.0265	10.0907	0.354		37.5262	4.21427	72.4736	11.6256	0.354							15.5898	1.97129	35.838	4.15668	0.354		14.524	2.32703	10.4478	0.808106	0.354
					33.526	3.37404	40.8885	10.1114	0.355		37.5739	4.25718	72.7185	11.6106	0.355							15.6129	1.98374	35.9021	4.19849	0.355		14.5412	2.33446	10.4414	0.810505	0.355
					33.4989	3.34335	40.7502	10.1309	0.356		37.6191	4.30068	72.955	11.5941	0.356							15.6364	1.99648	35.9651	4.24102	0.356		14.5584	2.34179	10.4352	0.812988	0.356
					33.468	3.31214	40.6118	10.149	0.357		37.6617	4.34472	73.1828	11.5758	0.357							15.6603	2.00952	36.0271	4.28424	0.357		14.5754	2.34901	10.4292	0.815556	0.357
					33.4334	3.28042	40.4734	10.1655	0.358		37.7016	4.38928	73.4017	11.5559	0.358							15.6847	2.02285	36.0879	4.32814	0.358		14.5923	2.35612	10.4235	0.818209	0.358
					33.3953	3.24823	40.3351	10.1802	0.359		37.739	4.43431	73.6113	11.534	0.359							15.7094	2.03645	36.1475	4.3727	0.359		14.6091	2.36312	10.418	0.820948	0.359
					33.3535	3.21558	40.1971	10.193	0.36		37.7737	4.47979	73.8112	11.5102	0.36							15.7345	2.05032	36.2061	4.4179	0.36		14.6258	2.37002	10.4127	0.823775	0.36
					33.3083	3.1825	40.0593	10.2038	0.361		37.8059	4.5257	74.0012	11.4844	0.361							15.7601	2.06445	36.2634	4.46371	0.361		14.6423	2.37681	10.4076	0.826689	0.361
					33.2598	3.14901	39.9218	10.2123	0.362		37.8356	4.57201	74.1809	11.4566	0.362							15.786	2.07884	36.3196	4.51013	0.362		14.6587	2.38351	10.4027	0.829692	0.362
					33.2079	3.11513	39.7849	10.2185	0.363		37.8627	4.6187	74.3501	11.4265	0.363							15.8123	2.09346	36.3746	4.55711	0.363		14.6749	2.39009	10.398	0.832784	0.363
					33.1528	3.08088	39.6483	10.2223	0.364		37.8872	4.66577	74.5085	11.3942	0.364							15.8389	2.10832	36.4284	4.60465	0.364		14.6909	2.39658	10.3936	0.835966	0.364
					33.0945	3.0463	39.5123	10.2234	0.365		37.9093	4.71321	74.6559	11.3596	0.365							15.8659	2.12341	36.4809	4.65272	0.365		14.7068	2.40298	10.3893	0.839239	0.365
					33.0333	3.0114	39.3768	10.2219	0.366		37.929	4.761	74.792	11.3226	0.366							15.8933	2.13872	36.5323	4.70128	0.366		14.7224	2.40927	10.3853	0.842603	0.366
					32.9691	2.9762	39.2419	10.2176	0.367		37.9462	4.80914	74.9165	11.2832	0.367							15.921	2.15424	36.5824	4.75033	0.367		14.7379	2.41548	10.3815	0.846058	0.367
					32.902	2.94074	39.1074	10.2104	0.368		37.9611	4.85764	75.0293	11.2414	0.368							15.9491	2.16997	36.6313	4.79982	0.368		14.7532	2.42159	10.3779	0.849606	0.368
					32.8322	2.90504	38.9735	10.2002	0.369		37.9736	4.90648	75.1301	11.197	0.369							15.9775	2.18589	36.6789	4.84974	0.369		14.7683	2.42762	10.3745	0.853246	0.369
					32.7598	2.86913	38.84	10.187	0.37		37.9839	4.95568	75.2187	11.1501	0.37							16.0062	2.20201	36.7253	4.90005	0.37		14.7831	2.43355	10.3713	0.856979	0.37
					32.6849	2.83302	38.7069	10.1707	0.371		37.9919	5.00523	75.2951	11.1007	0.371							16.0352	2.21832	36.7704	4.95073	0.371		14.7978	2.43941	10.3683	0.860806	0.371
					32.6075	2.79675	38.5742	10.1513	0.372		37.9977	5.05514	75.359	11.0486	0.372							16.0645	2.23481	36.8142	5.00175	0.372		14.8122	2.44518	10.3655	0.864727	0.372
					32.5279	2.76035	38.4418	10.1288	0.373		38.0014	5.10541	75.4104	10.9939	0.373							16.0941	2.25147	36.8568	5.05308	0.373		14.8263	2.45087	10.363	0.868743	0.373
					32.4461	2.72384	38.3097	10.103	0.374		38.0031	5.15604	75.449	10.9366	0.374							16.124	2.2683	36.8981	5.10469	0.374		14.8403	2.45649	10.3606	0.872853	0.374
					32.3622	2.68725	38.1777	10.074	0.375		38.0027	5.20704	75.4749	10.8767	0.375							16.1541	2.28529	36.9382	5.15656	0.375		14.854	2.46203	10.3585	0.877059	0.375
					32.2763	2.65062	38.0458	10.0418	0.376		38.0004	5.25841	75.488	10.8142	0.376							16.1846	2.30245	36.9769	5.20864	0.376		14.8674	2.4675	10.3565	0.88136	0.376
					32.1887	2.61398	37.9139	10.0064	0.377		37.9962	5.31016	75.4881	10.7492	0.377							16.2152	2.31976	37.0144	5.26091	0.377		14.8806	2.47291	10.3548	0.885757	0.377
					32.0993	2.57735	37.7819	9.96785	0.378		37.9902	5.36229	75.4754	10.6816	0.378							16.2461	2.33722	37.0507	5.31335	0.378		14.8935	2.47825	10.3532	0.89025	0.378
					32.0084	2.54077	37.6497	9.92611	0.379		37.9825	5.41481	75.4497	10.6116	0.379							16.2772	2.35482	37.0856	5.36591	0.379		14.9062	2.48353	10.3519	0.89484	0.379
					31.916	2.50429	37.5172	9.88123	0.38		37.9731	5.46771	75.4111	10.5391	0.38							16.3086	2.37257	37.1194	5.41857	0.38		14.9186	2.48875	10.3508	0.899527	0.38
					31.8222	2.46793	37.3843	9.83328	0.381		37.9621	5.52099	75.3597	10.4643	0.381							16.3401	2.39046	37.1518	5.4713	0.381		14.9308	2.49391	10.3498	0.90431	0.381
					31.7273	2.43173	37.2508	9.78229	0.382		37.9496	5.57466	75.2955	10.3871	0.382							16.3718	2.40848	37.183	5.52406	0.382		14.9427	2.49902	10.3491	0.909191	0.382
					31.6313	2.39573	37.1167	9.72834	0.383		37.9357	5.62871	75.2186	10.3078	0.383							16.4037	2.42664	37.213	5.57683	0.383		14.9543	2.50409	10.3486	0.91417	0.383
					31.5344	2.35999	36.9819	9.67148	0.384		37.9203	5.68315	75.1291	10.2265	0.384							16.4357	2.44493	37.2417	5.62957	0.384		14.9656	2.50911	10.3483	0.919247	0.384
					31.4367	2.32453	36.8462	9.6118	0.385		37.9037	5.73796	75.0271	10.1431	0.385							16.4679	2.46334	37.2693	5.68224	0.385		14.9767	2.51408	10.3481	0.924422	0.385
					31.3382	2.28942	36.7095	9.54939	0.386		37.8858	5.79314	74.9128	10.058	0.386							16.5002	2.48188	37.2955	5.73483	0.386		14.9875	2.51902	10.3482	0.929695	0.386
					31.2393	2.25469	36.5717	9.48432	0.387		37.8667	5.84868	74.7863	9.97112	0.387							16.5326	2.50054	37.3206	5.78729	0.387		14.998	2.52392	10.3485	0.935068	0.387
					31.1399	2.2204	36.4328	9.41671	0.388		37.8465	5.90458	74.6479	9.88276	0.388							16.5651	2.51933	37.3445	5.8396	0.388		15.0083	2.52879	10.349	0.940539	0.388
					31.0402	2.1866	36.2926	9.34665	0.389		37.8253	5.96082	74.4977	9.79306	0.389							16.5977	2.53823	37.3673	5.89172	0.389		15.0183	2.53363	10.3497	0.94611	0.389
					30.9403	2.15335	36.151	9.27424	0.39		37.8032	6.01738	74.336	9.7022	0.39							16.6303	2.55726	37.3888	5.94363	0.39		15.028	2.53845	10.3506	0.95178	0.39
					30.8404	2.12071	36.0079	9.19961	0.391		37.7801	6.07427	74.1629	9.61041	0.391							16.663	2.5764	37.4092	5.99528	0.391		15.0374	2.54325	10.3517	0.95755	0.391
					30.7406	2.08873	35.8633	9.12286	0.392		37.7562	6.13145	73.9789	9.51789	0.392							16.6957	2.59565	37.4285	6.04666	0.392		15.0466	2.54803	10.353	0.963421	0.392
					30.6411	2.05749	35.717	9.04413	0.393		37.7315	6.18892	73.7841	9.42489	0.393							16.7284	2.61502	37.4466	6.09772	0.393		15.0555	2.55279	10.3545	0.969391	0.393
					30.5418	2.02704	35.569	8.96352	0.394		37.706	6.24664	73.5789	9.33165	0.394							16.7611	2.6345	37.4637	6.14844	0.394		15.0641	2.55755	10.3562	0.975463	0.394
					30.443	1.99746	35.4192	8.88117	0.395		37.6799	6.30461	73.3636	9.23845	0.395							16.7937	2.6541	37.4796	6.19879	0.395		15.0725	2.5623	10.3582	0.981636	0.395
					30.3449	1.96882	35.2675	8.79721	0.396		37.6531	6.3628	73.1384	9.14557	0.396							16.8263	2.6738	37.4945	6.24873	0.396		15.0806	2.56705	10.3603	0.987911	0.396
					30.2474	1.94119	35.1138	8.71177	0.397		37.6257	6.42118	72.9039	9.05329	0.397							16.8589	2.69362	37.5084	6.29824	0.397		15.0884	2.57179	10.3626	0.994287	0.397
					30.1507	1.91464	34.9582	8.62498	0.398		37.5978	6.47973	72.6602	8.96195	0.398							16.8913	2.71355	37.5212	6.34728	0.398		15.096	2.57655	10.3651	1.00077	0.398
					30.055	1.88924	34.8005	8.53698	0.399		37.5693	6.53842	72.4078	8.87185	0.399							16.9237	2.73359	37.533	6.39583	0.399		15.1033	2.58131	10.3679	1.00735	0.399
					29.9604	1.86509	34.6408	8.4479	0.4		37.5404	6.59723	72.1471	8.78333	0.4							16.9559	2.75374	37.5438	6.44386	0.4		15.1104	2.58608	10.3708	1.01403	0.4
					29.8669	1.84224	34.4789	8.35787	0.401		37.511	6.65611	71.8785	8.69675	0.401							16.9879	2.77399	37.5537	6.49133	0.401		15.1172	2.59087	10.374	1.02082	0.401
					29.7747	1.82078	34.3149	8.26703	0.402		37.4811	6.71505	71.6023	8.61246	0.402							17.0198	2.79436	37.5626	6.53822	0.402		15.1238	2.59567	10.3774	1.02771	0.402
					29.6838	1.80078	34.1487	8.17551	0.403		37.4508	6.77401	71.3189	8.53082	0.403							17.0515	2.81483	37.5706	6.5845	0.403		15.1301	2.6005	10.381	1.0347	0.403
					29.5945	1.78231	33.9803	8.08345	0.404		37.4201	6.83295	71.0289	8.4522	0.404							17.083	2.83541	37.5777	6.63015	0.404		15.1363	2.60536	10.3848	1.0418	0.404
					29.5067	1.76545	33.8097	7.99099	0.405		37.389	6.89184	70.7326	8.37699	0.405							17.1143	2.85609	37.584	6.67512	0.405		15.1422	2.61025	10.3888	1.04901	0.405
					29.4207	1.75026	33.6369	7.89824	0.406		37.3575	6.95065	70.4305	8.30554	0.406							17.1453	2.87687	37.5894	6.7194	0.406		15.1478	2.61517	10.393	1.05632	0.406
					29.3364	1.73681	33.4619	7.80533	0.407		37.3256	7.00933	70.1229	8.23824	0.407							17.176	2.89776	37.594	6.76296	0.407		15.1533	2.62012	10.3974	1.06373	0.407
					29.2539	1.72514	33.2847	7.71241	0.408		37.2932	7.06785	69.8103	8.17545	0.408							17.2064	2.91875	37.5978	6.80578	0.408		15.1585	2.62512	10.4021	1.07125	0.408
					29.1734	1.71532	33.1053	7.61957	0.409		37.2605	7.12616	69.4933	8.11753	0.409							17.2365	2.93985	37.6008	6.84782	0.409		15.1635	2.63016	10.407	1.07888	0.409
					29.095	1.70738	32.9238	7.52696	0.41		37.2272	7.18424	69.1721	8.06483	0.41							17.2663	2.96104	37.6032	6.88906	0.41		15.1684	2.63524	10.4121	1.08661	0.41
					29.0186	1.70136	32.7401	7.43468	0.411		37.1935	7.24203	68.8473	8.01768	0.411							17.2957	2.98232	37.6048	6.92947	0.411		15.173	2.64038	10.4174	1.09445	0.411
					28.9445	1.69729	32.5544	7.34284	0.412		37.1593	7.2995	68.5193	7.97638	0.412							17.3247	3.0037	37.6057	6.96904	0.412		15.1775	2.64557	10.4229	1.1024	0.412
					28.8726	1.69518	32.3666	7.25156	0.413		37.1246	7.3566	68.1885	7.94122	0.413							17.3534	3.02518	37.606	7.00773	0.413		15.1818	2.65081	10.4287	1.11046	0.413
					28.803	1.69504	32.1767	7.16094	0.414		37.0893	7.41329	67.8554	7.91246	0.414							17.3816	3.04674	37.6057	7.04553	0.414		15.1858	2.65611	10.4347	1.11863	0.414
					28.7358	1.69688	31.9849	7.07107	0.415		37.0534	7.46953	67.5204	7.89032	0.415							17.4093	3.06839	37.6048	7.0824	0.415		15.1898	2.66148	10.4409	1.1269	0.415
					28.671	1.70068	31.7912	6.98206	0.416		37.0168	7.52528	67.184	7.87499	0.416							17.4366	3.09012	37.6034	7.11833	0.416		15.1936	2.66691	10.4473	1.13528	0.416
					28.6088	1.70642	31.5956	6.89399	0.417		36.9796	7.58048	66.8465	7.86664	0.417							17.4634	3.11193	37.6014	7.1533	0.417		15.1972	2.67241	10.454	1.14378	0.417
					28.549	1.71406	31.3982	6.80694	0.418		36.9416	7.6351	66.5084	7.86536	0.418							17.4896	3.13382	37.5989	7.18728	0.418		15.2006	2.67798	10.4609	1.15238	0.418
					28.4919	1.72358	31.199	6.721	0.419		36.9028	7.6891	66.1702	7.87124	0.419							17.5154	3.15578	37.596	7.22025	0.419		15.204	2.68362	10.4681	1.16109	0.419
					28.4373	1.73491	30.9981	6.63624	0.42		36.8631	7.74241	65.8321	7.88429	0.42							17.5406	3.17781	37.5927	7.25219	0.42		15.2072	2.68934	10.4754	1.16991	0.42
					28.3855	1.74801	30.7957	6.55272	0.421		36.8225	7.79501	65.4946	7.90451	0.421							17.5652	3.19991	37.5889	7.28309	0.421		15.2102	2.69513	10.4831	1.17885	0.421
					28.3363	1.76281	30.5916	6.47052	0.422		36.7809	7.84685	65.1582	7.93183	0.422							17.5892	3.22206	37.5848	7.31291	0.422		15.2132	2.70101	10.4909	1.18789	0.422
					28.2898	1.77924	30.3861	6.38967	0.423		36.7382	7.89787	64.8231	7.96615	0.423							17.6126	3.24426	37.5804	7.34166	0.423		15.216	2.70697	10.499	1.19705	0.423
					28.246	1.79723	30.1793	6.31024	0.424		36.6944	7.94805	64.4897	8.00734	0.424							17.6354	3.26652	37.5757	7.36929	0.424		15.2188	2.71301	10.5074	1.20631	0.424
					28.205	1.8167	29.9711	6.23227	0.425		36.6494	7.99732	64.1584	8.05521	0.425							17.6575	3.28881	37.5707	7.39581	0.425		15.2214	2.71914	10.5159	1.21569	0.425
					28.1667	1.83756	29.7616	6.1558	0.426		36.6032	8.04566	63.8296	8.10954	0.426							17.679	3.31114	37.5655	7.42119	0.426		15.224	2.72536	10.5248	1.22518	0.426
					28.1311	1.85974	29.551	6.08085	0.427		36.5556	8.093	63.5036	8.17008	0.427							17.6997	3.3335	37.5601	7.44542	0.427		15.2265	2.73167	10.5339	1.23478	0.427
					28.0983	1.88314	29.3394	6.00746	0.428		36.5067	8.13932	63.1806	8.23655	0.428							17.7198	3.35589	37.5545	7.46849	0.428		15.2289	2.73807	10.5432	1.24449	0.428
					28.0683	1.90767	29.1268	5.93565	0.429		36.4562	8.18457	62.861	8.30865	0.429							17.7392	3.37829	37.5488	7.49037	0.429		15.2312	2.74456	10.5528	1.25431	0.429
					28.041	1.93326	28.9132	5.86543	0.43		36.4042	8.22871	62.5451	8.38605	0.43							17.7578	3.4007	37.543	7.51105	0.43		15.2335	2.75115	10.5627	1.26425	0.43
					28.0164	1.9598	28.6989	5.79682	0.431		36.3506	8.27168	62.2331	8.4684	0.431							17.7756	3.4231	37.5372	7.53053	0.431		15.2357	2.75783	10.5728	1.27429	0.431
					27.9944	1.98722	28.4839	5.72982	0.432		36.2953	8.31347	61.9253	8.55534	0.432							17.7927	3.44551	37.5314	7.54879	0.432		15.2379	2.76461	10.5832	1.28444	0.432
					27.9752	2.01542	28.2683	5.66444	0.433		36.2382	8.35401	61.622	8.64649	0.433							17.809	3.46789	37.5255	7.56582	0.433		15.2401	2.77149	10.5938	1.29471	0.433
					27.9586	2.04433	28.0521	5.60067	0.434		36.1793	8.39328	61.3234	8.74147	0.434							17.8246	3.49026	37.5197	7.5816	0.434		15.2422	2.77847	10.6047	1.30508	0.434
					27.9446	2.07385	27.8355	5.5385	0.435		36.1185	8.43124	61.0297	8.83989	0.435							17.8393	3.51259	37.514	7.59614	0.435		15.2443	2.78554	10.6159	1.31557	0.435
					27.9332	2.10391	27.6186	5.47793	0.436		36.0558	8.46784	60.7411	8.94136	0.436							17.8531	3.53488	37.5084	7.60942	0.436		15.2464	2.79272	10.6273	1.32616	0.436
					27.9243	2.13442	27.4014	5.41893	0.437		35.991	8.50306	60.4578	9.0455	0.437							17.8662	3.55713	37.503	7.62143	0.437		15.2485	2.79999	10.639	1.33686	0.437
					27.9178	2.16532	27.184	5.36149	0.438		35.9242	8.53686	60.18	9.1519	0.438							17.8784	3.57931	37.4978	7.63216	0.438		15.2505	2.80737	10.651	1.34767	0.438
					27.9138	2.19653	26.9666	5.30559	0.439		35.8552	8.5692	59.9077	9.26019	0.439							17.8897	3.60143	37.4927	7.64162	0.439		15.2526	2.81485	10.6633	1.35858	0.439
					27.9121	2.22797	26.7493	5.25121	0.44		35.784	8.60005	59.6411	9.36998	0.44							17.9002	3.62347	37.4879	7.64979	0.44		15.2547	2.82243	10.6758	1.3696	0.44
					27.9128	2.25958	26.532	5.19831	0.441		35.7106	8.62938	59.3805	9.48091	0.441							17.9098	3.64543	37.4835	7.65668	0.441		15.2568	2.83011	10.6886	1.38072	0.441
					27.9157	2.29129	26.315	5.14687	0.442		35.6349	8.65715	59.1257	9.59261	0.442							17.9186	3.66729	37.4793	7.66227	0.442		15.2589	2.83789	10.7017	1.39195	0.442
					27.9208	2.32304	26.0982	5.09686	0.443		35.5569	8.68335	58.877	9.70472	0.443							17.9264	3.68904	37.4755	7.66656	0.443		15.2611	2.84577	10.7151	1.40328	0.443
					27.9279	2.35477	25.8819	5.04823	0.444		35.4765	8.70794	58.6344	9.81691	0.444							17.9334	3.71069	37.4721	7.66956	0.444		15.2633	2.85375	10.7287	1.4147	0.444
					27.9371	2.38641	25.666	5.00097	0.445		35.3937	8.7309	58.3979	9.92884	0.445							17.9394	3.7322	37.4691	7.67126	0.445		15.2656	2.86183	10.7426	1.42623	0.445
					27.9483	2.41792	25.4506	4.95502	0.446		35.3085	8.7522	58.1676	10.0402	0.446							17.9446	3.75359	37.4666	7.67167	0.446		15.2679	2.87	10.7569	1.43786	0.446
					27.9613	2.44924	25.236	4.91035	0.447		35.2208	8.77183	57.9436	10.1506	0.447							17.9488	3.77483	37.4646	7.67078	0.447		15.2702	2.87827	10.7714	1.44958	0.447
					27.9761	2.48032	25.022	4.86692	0.448		35.1307	8.78975	57.7257	10.2599	0.448							17.9521	3.79592	37.4631	7.6686	0.448		15.2726	2.88664	10.7862	1.4614	0.448
					27.9926	2.51112	24.8088	4.8247	0.449		35.0381	8.80594	57.514	10.3677	0.449							17.9545	3.81685	37.4621	7.66513	0.449		15.2751	2.8951	10.8012	1.4733	0.449
					28.0107	2.54158	24.5965	4.78363	0.45		34.943	8.8204	57.3086	10.4738	0.45							17.956	3.83761	37.4618	7.66037	0.45		15.2776	2.90366	10.8166	1.4853	0.45
					28.0303	2.57166	24.3851	4.74368	0.451		34.8454	8.83311	57.1092	10.5778	0.451							17.9566	3.85819	37.4621	7.65433	0.451		15.2803	2.9123	10.8323	1.49739	0.451
					28.0514	2.60133	24.1748	4.7048	0.452		34.7453	8.84404	56.9159	10.6796	0.452							17.9562	3.87858	37.463	7.64702	0.452		15.283	2.92104	10.8482	1.50956	0.452
					28.0737	2.63055	23.9656	4.66695	0.453		34.6427	8.85318	56.7287	10.7789	0.453							17.955	3.89877	37.4646	7.63845	0.453		15.2858	2.92986	10.8645	1.52181	0.453
					28.0974	2.65927	23.7575	4.63009	0.454		34.5377	8.86054	56.5474	10.8756	0.454							17.9528	3.91876	37.467	7.62861	0.454		15.2886	2.93877	10.881	1.53415	0.454
					28.1221	2.68747	23.5506	4.59417	0.455		34.4302	8.86608	56.3719	10.9693	0.455							17.9497	3.93853	37.4701	7.61753	0.455		15.2916	2.94776	10.8978	1.54656	0.455
					28.1479	2.71512	23.345	4.55915	0.456		34.3202	8.86981	56.2022	11.0599	0.456							17.9457	3.95808	37.474	7.60521	0.456		15.2947	2.95683	10.9149	1.55905	0.456
					28.1746	2.74218	23.1407	4.52499	0.457		34.2079	8.87173	56.0381	11.1472	0.457							17.9408	3.9774	37.4787	7.59166	0.457		15.2979	2.96598	10.9323	1.57161	0.457
					28.2021	2.76863	22.9378	4.49163	0.458		34.0932	8.87181	55.8794	11.231	0.458							17.935	3.99648	37.4842	7.5769	0.458		15.3011	2.97521	10.9499	1.58424	0.458
					28.2304	2.79444	22.7364	4.45904	0.459		33.9761	8.87007	55.7262	11.3113	0.459							17.9283	4.01532	37.4906	7.56093	0.459		15.3045	2.98451	10.9679	1.59694	0.459
					28.2592	2.81959	22.5365	4.42717	0.46		33.8567	8.8665	55.5781	11.3877	0.46							17.9207	4.0339	37.4979	7.54378	0.46		15.308	2.99388	10.9861	1.60969	0.46
					28.2886	2.84405	22.338	4.39599	0.461		33.7351	8.86109	55.4351	11.4603	0.461							17.9123	4.05222	37.5062	7.52546	0.461		15.3117	3.00331	11.0047	1.62251	0.461
					28.3184	2.86782	22.1412	4.36543	0.462		33.6113	8.85386	55.297	11.5288	0.462							17.9029	4.07028	37.5154	7.50598	0.462		15.3154	3.01281	11.0235	1.63538	0.462
					28.3485	2.89087	21.946	4.33548	0.463		33.4854	8.8448	55.1637	11.5932	0.463							17.8927	4.08806	37.5256	7.48537	0.463		15.3193	3.02238	11.0425	1.64831	0.463
					28.3788	2.91318	21.7525	4.30607	0.464		33.3574	8.83393	55.0348	11.6533	0.464							17.8817	4.10556	37.5368	7.46363	0.464		15.3232	3.032	11.0619	1.66128	0.464
					28.4092	2.93474	21.5606	4.27717	0.465		33.2273	8.82124	54.9103	11.7092	0.465							17.8698	4.12278	37.5491	7.4408	0.465		15.3273	3.04167	11.0815	1.67429	0.465
					28.4395	2.95555	21.3705	4.24874	0.466		33.0954	8.80674	54.79	11.7606	0.466							17.8571	4.13971	37.5624	7.41688	0.466		15.3316	3.05139	11.1014	1.68735	0.466
					28.4698	2.97558	21.1822	4.22075	0.467		32.9615	8.79045	54.6736	11.8075	0.467							17.8435	4.15634	37.5769	7.39191	0.467		15.3359	3.06117	11.1215	1.70044	0.467
					28.4998	2.99484	20.9956	4.19314	0.468		32.8259	8.77238	54.561	11.8499	0.468							17.8292	4.17268	37.5925	7.3659	0.468		15.3404	3.07098	11.142	1.71356	0.468
					28.5295	3.01331	20.8109	4.16589	0.469		32.6886	8.75253	54.452	11.8878	0.469							17.814	4.18871	37.6092	7.33888	0.469		15.3451	3.08083	11.1626	1.72671	0.469
					28.5588	3.03099	20.628	4.13895	0.47		32.5497	8.73093	54.3463	11.921	0.47							17.7981	4.20443	37.6271	7.31087	0.47		15.3498	3.09072	11.1835	1.73988	0.47
					28.5876	3.04788	20.447	4.1123	0.471		32.4092	8.70759	54.2438	11.9496	0.471							17.7814	4.21985	37.6462	7.2819	0.471		15.3547	3.10064	11.2047	1.75306	0.471
					28.6157	3.06397	20.2678	4.08589	0.472		32.2674	8.68252	54.1442	11.9736	0.472							17.7639	4.23495	37.6665	7.25199	0.472		15.3597	3.11059	11.2261	1.76626	0.472
					28.6431	3.07926	20.0906	4.0597	0.473		32.1241	8.65574	54.0474	11.9929	0.473							17.7457	4.24973	37.688	7.22117	0.473		15.3649	3.12056	11.2478	1.77947	0.473
					28.6697	3.09376	19.9153	4.03369	0.474		31.9797	8.62728	53.953	12.0075	0.474							17.7267	4.26419	37.7109	7.18947	0.474		15.3702	3.13055	11.2696	1.79267	0.474
					28.6955	3.10747	19.742	4.00784	0.475		31.8341	8.59716	53.8609	12.0175	0.475							17.7071	4.27833	37.735	7.15692	0.475		15.3756	3.14055	11.2917	1.80588	0.475
					28.7202	3.12039	19.5706	3.98211	0.476		31.6874	8.56539	53.771	12.0229	0.476							17.6867	4.29215	37.7604	7.12354	0.476		15.3812	3.15056	11.314	1.81907	0.476
					28.7438	3.13252	19.4012	3.95649	0.477		31.5398	8.532	53.6829	12.0238	0.477							17.6657	4.30565	37.7872	7.08937	0.477		15.3869	3.16057	11.3365	1.83225	0.477
					28.7663	3.14388	19.2339	3.93094	0.478		31.3914	8.49702	53.5965	12.0201	0.478							17.644	4.31882	37.8153	7.05443	0.478		15.3927	3.17059	11.3593	1.84541	0.478
					28.7875	3.15446	19.0685	3.90544	0.479		31.2423	8.46047	53.5116	12.0119	0.479							17.6216	4.33167	37.8448	7.01877	0.479		15.3987	3.1806	11.3822	1.85855	0.479
					28.8074	3.16429	18.9051	3.87998	0.48		31.0925	8.42238	53.4279	11.9994	0.48							17.5986	4.34419	37.8757	6.9824	0.48		15.4048	3.1906	11.4052	1.87165	0.48
					28.8258	3.17337	18.7438	3.85453	0.481		30.9423	8.38278	53.3454	11.9825	0.481							17.575	4.35638	37.908	6.94537	0.481		15.411	3.20059	11.4285	1.88472	0.481
					28.8428	3.18171	18.5846	3.82908	0.482		30.7916	8.34169	53.2637	11.9613	0.482							17.5508	4.36825	37.9418	6.90771	0.482		15.4174	3.21055	11.4519	1.89775	0.482
					28.8582	3.18932	18.4274	3.80361	0.483		30.6407	8.29915	53.1827	11.936	0.483							17.526	4.3798	37.9769	6.86945	0.483		15.4239	3.22049	11.4755	1.91072	0.483
					28.872	3.19622	18.2722	3.77812	0.484		30.4895	8.25518	53.1023	11.9066	0.484							17.5007	4.39102	38.0136	6.83064	0.484		15.4305	3.23041	11.4992	1.92364	0.484
					28.8841	3.20242	18.1192	3.75258	0.485		30.3384	8.20982	53.0222	11.8733	0.485							17.4748	4.40193	38.0517	6.79129	0.485		15.4372	3.24028	11.5231	1.93651	0.485
					28.8944	3.20794	17.9683	3.72699	0.486		30.1872	8.1631	52.9423	11.8361	0.486							17.4483	4.41251	38.0913	6.75146	0.486		15.444	3.25012	11.5471	1.9493	0.486
					28.9029	3.21279	17.8195	3.70134	0.487		30.0362	8.11506	52.8624	11.7951	0.487							17.4214	4.42277	38.1324	6.71117	0.487		15.451	3.25991	11.5712	1.96202	0.487
					28.9096	3.21699	17.6727	3.67563	0.488		29.8855	8.06572	52.7824	11.7505	0.488							17.3939	4.43272	38.1751	6.67047	0.488		15.458	3.26965	11.5954	1.97466	0.488
					28.9143	3.22055	17.5282	3.64986	0.489		29.7351	8.01513	52.7021	11.7025	0.489							17.366	4.44236	38.2193	6.62939	0.489		15.4652	3.27934	11.6196	1.98722	0.489
					28.917	3.22351	17.3857	3.62402	0.49		29.5852	7.96331	52.6214	11.6511	0.49							17.3376	4.45169	38.265	6.58796	0.49		15.4725	3.28896	11.644	1.99969	0.49
					28.9177	3.22586	17.2454	3.59811	0.491		29.4359	7.91031	52.5401	11.5966	0.491							17.3088	4.46071	38.3123	6.54624	0.491		15.4799	3.29852	11.6684	2.01205	0.491
					28.9163	3.22764	17.1073	3.57213	0.492		29.2873	7.85616	52.4582	11.539	0.492							17.2796	4.46943	38.3611	6.50425	0.492		15.4873	3.308	11.6929	2.02432	0.492
					28.9128	3.22886	16.9714	3.54609	0.493		29.1395	7.8009	52.3755	11.4785	0.493							17.2499	4.47785	38.4115	6.46204	0.493		15.4949	3.31741	11.7174	2.03647	0.493
					28.9072	3.22955	16.8376	3.51999	0.494		28.9925	7.74455	52.292	11.4153	0.494							17.2199	4.48598	38.4635	6.41963	0.494		15.5026	3.32674	11.7419	2.04851	0.494
					28.8994	3.22971	16.706	3.49385	0.495		28.8466	7.68717	52.2074	11.3496	0.495							17.1895	4.49381	38.5171	6.37708	0.495		15.5103	3.33597	11.7664	2.06042	0.495
					28.8893	3.22938	16.5766	3.46765	0.496		28.7017	7.62879	52.1218	11.2815	0.496							17.1587	4.50136	38.5723	6.33442	0.496		15.5181	3.34512	11.7909	2.07221	0.496
					28.8771	3.22858	16.4494	3.44143	0.497		28.5579	7.56945	52.035	11.2112	0.497							17.1276	4.50863	38.6291	6.29169	0.497		15.526	3.35416	11.8154	2.08386	0.497
					28.8626	3.22732	16.3244	3.41518	0.498		28.4155	7.50919	51.9471	11.1389	0.498							17.0962	4.51561	38.6875	6.24892	0.498		15.534	3.3631	11.8398	2.09536	0.498
					28.8458	3.22562	16.2017	3.38892	0.499		28.2744	7.44803	51.8578	11.0648	0.499							17.0645	4.52233	38.7475	6.20616	0.499		15.542	3.37193	11.8642	2.10672	0.499
					28.8267	3.22352	16.0811	3.36266	0.5		28.1347	7.38603	51.7672	10.989	0.5							17.0325	4.52877	38.8091	6.16344	0.5		15.55	3.38064	11.8885	2.11793	0.5
					28.8053	3.22102	15.9628	3.33641	0.501		27.9966	7.32323	51.6753	10.9117	0.501							17.0002	4.53496	38.8723	6.1208	0.501		15.5582	3.38924	11.9128	2.12898	0.501
					28.7816	3.21814	15.8467	3.31019	0.502		27.8601	7.25965	51.582	10.8332	0.502							16.9677	4.54088	38.9372	6.07828	0.502		15.5663	3.3977	11.9369	2.13986	0.502
					28.7555	3.21492	15.7329	3.28401	0.503		27.7252	7.19535	51.4872	10.7537	0.503							16.9349	4.54656	39.0037	6.03591	0.503		15.5745	3.40604	11.9609	2.15057	0.503
					28.7272	3.21137	15.6213	3.25789	0.504		27.5921	7.13035	51.391	10.6732	0.504							16.9019	4.55198	39.0717	5.99374	0.504		15.5828	3.41424	11.9847	2.1611	0.504
					28.6965	3.2075	15.5119	3.23185	0.505		27.4609	7.0647	51.2934	10.5921	0.505							16.8687	4.55717	39.1414	5.95179	0.505		15.591	3.42229	12.0085	2.17145	0.505
					28.6635	3.20334	15.4048	3.2059	0.506		27.3315	6.99844	51.1943	10.5105	0.506							16.8353	4.56211	39.2127	5.91011	0.506		15.5993	3.4302	12.032	2.1816	0.506
					28.6283	3.19891	15.2999	3.18007	0.507		27.2041	6.9316	51.0938	10.4286	0.507							16.8017	4.56683	39.2857	5.86872	0.507		15.6076	3.43795	12.0553	2.19157	0.507
					28.5907	3.19422	15.1972	3.15436	0.508		27.0788	6.86422	50.9918	10.3467	0.508							16.7679	4.57133	39.3602	5.82766	0.508		15.6158	3.44555	12.0785	2.20133	0.508
					28.5508	3.1893	15.0968	3.1288	0.509		26.9555	6.79635	50.8885	10.2648	0.509							16.734	4.5756	39.4363	5.78696	0.509		15.6241	3.45298	12.1014	2.21089	0.509
					28.5087	3.18415	14.9986	3.1034	0.51		26.8344	6.72801	50.7839	10.1832	0.51							16.7	4.57966	39.5139	5.74666	0.51		15.6324	3.46025	12.1241	2.22024	0.51
					28.4643	3.1788	14.9026	3.07819	0.511		26.7154	6.65925	50.6779	10.1021	0.511							16.6658	4.58351	39.5932	5.70679	0.511		15.6406	3.46734	12.1465	2.22937	0.511
					28.4178	3.17326	14.8088	3.05318	0.512		26.5987	6.5901	50.5706	10.0216	0.512							16.6316	4.58716	39.674	5.66737	0.512		15.6489	3.47425	12.1686	2.23828	0.512
					28.369	3.16755	14.7172	3.02839	0.513		26.4843	6.52061	50.4622	9.942	0.513							16.5972	4.59062	39.7564	5.62844	0.513		15.657	3.48097	12.1904	2.24697	0.513
					28.318	3.16169	14.6278	3.00385	0.514		26.3723	6.4508	50.3526	9.8634	0.514							16.5627	4.59388	39.8403	5.59002	0.514		15.6652	3.48751	12.212	2.25542	0.514
					28.2649	3.15567	14.5405	2.97957	0.515		26.2626	6.38071	50.2419	9.78599	0.515							16.5282	4.59696	39.9258	5.55214	0.515		15.6733	3.49385	12.2331	2.26365	0.515
					28.2098	3.14953	14.4555	2.95557	0.516		26.1553	6.31038	50.1302	9.70993	0.516							16.4936	4.59986	40.0127	5.51482	0.516		15.6813	3.5	12.254	2.27163	0.516
					28.1525	3.14326	14.3726	2.93186	0.517		26.0505	6.23985	50.0176	9.63537	0.517							16.4589	4.60259	40.1012	5.4781	0.517		15.6892	3.50594	12.2745	2.27937	0.517
					28.0932	3.13689	14.2918	2.90847	0.518		25.9481	6.16915	49.9041	9.56246	0.518							16.4242	4.60514	40.1911	5.44198	0.518		15.6971	3.51167	12.2946	2.28686	0.518
					28.0319	3.13042	14.2131	2.88542	0.519		25.8483	6.09831	49.7899	9.49136	0.519							16.3895	4.60754	40.2825	5.4065	0.519		15.7049	3.51719	12.3142	2.2941	0.519
					27.9687	3.12385	14.1365	2.86272	0.52		25.751	6.02736	49.6751	9.42219	0.52							16.3547	4.60977	40.3753	5.37167	0.52		15.7126	3.52249	12.3335	2.30108	0.52
					27.9036	3.11721	14.0619	2.84039	0.521		25.6563	5.95635	49.5597	9.35509	0.521							16.3199	4.61186	40.4695	5.33751	0.521		15.7202	3.52757	12.3524	2.30781	0.521
					27.8366	3.11049	13.9894	2.81845	0.522		25.5641	5.88531	49.4438	9.29015	0.522							16.2852	4.61379	40.5652	5.30404	0.522		15.7276	3.53242	12.3707	2.31428	0.522
					27.7678	3.10371	13.9189	2.79692	0.523		25.4746	5.81426	49.3276	9.2275	0.523							16.2504	4.61559	40.6621	5.27127	0.523		15.735	3.53705	12.3887	2.32048	0.523
					27.6973	3.09686	13.8504	2.77581	0.524		25.3876	5.74324	49.2112	9.16722	0.524							16.2156	4.61725	40.7605	5.23922	0.524		15.7422	3.54143	12.4061	2.32641	0.524
					27.625	3.08996	13.7839	2.75514	0.525		25.3033	5.67228	49.0947	9.10941	0.525							16.1808	4.61877	40.8601	5.2079	0.525		15.7493	3.54558	12.423	2.33207	0.525
					27.5511	3.08301	13.7193	2.73492	0.526		25.2216	5.60141	48.9781	9.05413	0.526							16.1461	4.62017	40.961	5.17732	0.526		15.7562	3.54949	12.4394	2.33746	0.526
					27.4756	3.07601	13.6566	2.71517	0.527		25.1426	5.53066	48.8617	9.00145	0.527							16.1114	4.62144	41.0632	5.14749	0.527		15.7629	3.55314	12.4553	2.34257	0.527
					27.3985	3.06896	13.5958	2.6959	0.528		25.0661	5.46007	48.7455	8.95142	0.528							16.0768	4.62259	41.1666	5.11842	0.528		15.7695	3.55655	12.4707	2.34741	0.528
					27.3199	3.06187	13.5368	2.67713	0.529		24.9924	5.38966	48.6297	8.90408	0.529							16.0421	4.62363	41.2711	5.0901	0.529		15.776	3.5597	12.4855	2.35196	0.529
					27.2399	3.05474	13.4797	2.65887	0.53		24.9213	5.31946	48.5144	8.85945	0.53							16.0076	4.62456	41.3768	5.06256	0.53		15.7822	3.56259	12.4997	2.35624	0.53
					27.1585	3.04756	13.4243	2.64113	0.531		24.8528	5.2495	48.3997	8.81756	0.531							15.9731	4.62539	41.4837	5.03578	0.531		15.7882	3.56522	12.5133	2.36023	0.531
					27.0758	3.04035	13.3707	2.62393	0.532		24.7869	5.17981	48.2858	8.7784	0.532							15.9386	4.62611	41.5916	5.00978	0.532		15.794	3.56758	12.5263	2.36393	0.532
					26.9919	3.03308	13.3187	2.60728	0.533		24.7237	5.11042	48.1727	8.74196	0.533							15.9042	4.62673	41.7005	4.98455	0.533		15.7996	3.56968	12.5387	2.36735	0.533
					26.9067	3.02578	13.2684	2.59118	0.534		24.6631	5.04135	48.0607	8.70824	0.534							15.8699	4.62725	41.8104	4.96008	0.534		15.805	3.5715	12.5505	2.37049	0.534
					26.8204	3.01843	13.2198	2.57565	0.535		24.6051	4.97263	47.9497	8.67719	0.535							15.8357	4.62769	41.9213	4.93638	0.535		15.8102	3.57305	12.5616	2.37333	0.535
					26.733	3.01102	13.1728	2.56069	0.536		24.5497	4.90428	47.8401	8.64877	0.536							15.8015	4.62804	42.033	4.91344	0.536		15.8151	3.57432	12.5721	2.37589	0.536
					26.6445	3.00357	13.1273	2.54632	0.537		24.4969	4.83635	47.7318	8.62294	0.537							15.7674	4.6283	42.1456	4.89126	0.537		15.8197	3.57531	12.582	2.37816	0.537
					26.5552	2.99606	13.0833	2.53254	0.538		24.4467	4.76884	47.625	8.59964	0.538							15.7334	4.62847	42.2591	4.86982	0.538		15.8241	3.57602	12.5911	2.38015	0.538
					26.4649	2.9885	13.0409	2.51936	0.539		24.399	4.70179	47.5199	8.57878	0.539							15.6995	4.62857	42.3733	4.84912	0.539		15.8282	3.57644	12.5996	2.38184	0.539
					26.3737	2.98087	12.9998	2.50679	0.54		24.3539	4.63522	47.4165	8.5603	0.54							15.6657	4.62859	42.4881	4.82915	0.54		15.832	3.57657	12.6074	2.38325	0.54
					26.2818	2.97317	12.9602	2.49482	0.541		24.3112	4.56915	47.315	8.5441	0.541							15.6319	4.62854	42.6037	4.80989	0.541		15.8355	3.57641	12.6145	2.38436	0.541
					26.1892	2.96541	12.922	2.48347	0.542		24.2711	4.50362	47.2155	8.53009	0.542							15.5983	4.62841	42.7198	4.79135	0.542		15.8388	3.57595	12.6209	2.3852	0.542
					26.0959	2.95756	12.885	2.47274	0.543		24.2334	4.43865	47.1182	8.51817	0.543							15.5647	4.62821	42.8365	4.77349	0.543		15.8417	3.5752	12.6266	2.38574	0.543
					26.002	2.94964	12.8494	2.46262	0.544		24.1982	4.37425	47.0231	8.50823	0.544							15.5313	4.62795	42.9537	4.75631	0.544		15.8443	3.57416	12.6315	2.386	0.544
					25.9075	2.94164	12.815	2.45313	0.545		24.1654	4.31046	46.9303	8.50015	0.545							15.4979	4.62761	43.0713	4.73979	0.545		15.8465	3.57281	12.6358	2.38598	0.545
					25.8126	2.93354	12.7819	2.44426	0.546		24.135	4.2473	46.8401	8.49382	0.546							15.4647	4.62721	43.1892	4.72391	0.546		15.8485	3.57117	12.6393	2.38567	0.546
					25.7172	2.92536	12.7499	2.43601	0.547		24.1069	4.1848	46.7524	8.48912	0.547							15.4315	4.62675	43.3075	4.70867	0.547		15.8501	3.56922	12.642	2.38508	0.547
					25.6215	2.91707	12.719	2.42839	0.548		24.0812	4.12297	46.6674	8.48592	0.548							15.3984	4.62623	43.4259	4.69403	0.548		15.8513	3.56697	12.6441	2.38421	0.548
					25.5255	2.90868	12.6892	2.42139	0.549		24.0578	4.06185	46.5851	8.48409	0.549							15.3655	4.62564	43.5446	4.67999	0.549		15.8522	3.56442	12.6453	2.38307	0.549
					25.4291	2.90018	12.6606	2.415	0.55		24.0367	4.00145	46.5058	8.4835	0.55							15.3326	4.62499	43.6634	4.66652	0.55		15.8527	3.56156	12.6459	2.38164	0.55
					25.3326	2.89158	12.6329	2.40924	0.551		24.0178	3.9418	46.4295	8.48402	0.551							15.2998	4.62429	43.7822	4.6536	0.551		15.8528	3.55839	12.6457	2.37995	0.551
					25.2359	2.88286	12.6062	2.40408	0.552		24.0012	3.88293	46.3562	8.48552	0.552							15.2671	4.62352	43.9009	4.64122	0.552		15.8525	3.55492	12.6447	2.37798	0.552
					25.1392	2.87401	12.5805	2.39954	0.553		23.9867	3.82486	46.2861	8.48786	0.553							15.2346	4.6227	44.0196	4.62935	0.553		15.8518	3.55114	12.643	2.37574	0.553
					25.0423	2.86505	12.5557	2.3956	0.554		23.9744	3.76761	46.2193	8.49091	0.554							15.2021	4.62181	44.1381	4.61797	0.554		15.8508	3.54705	12.6405	2.37324	0.554
					24.9455	2.85596	12.5318	2.39226	0.555		23.9642	3.71122	46.1558	8.49455	0.555							15.1697	4.62087	44.2563	4.60707	0.555		15.8493	3.54265	12.6373	2.37048	0.555
					24.8487	2.84674	12.5087	2.38951	0.556		23.956	3.65569	46.0957	8.49863	0.556							15.1374	4.61988	44.3742	4.59661	0.556		15.8474	3.53795	12.6333	2.36745	0.556
					24.752	2.8374	12.4865	2.38734	0.557		23.95	3.60106	46.0391	8.50303	0.557							15.1052	4.61882	44.4917	4.58659	0.557		15.845	3.53294	12.6286	2.36416	0.557
					24.6554	2.82791	12.465	2.38575	0.558		23.9459	3.54736	45.9861	8.50762	0.558							15.0731	4.61771	44.6087	4.57697	0.558		15.8423	3.52762	12.6232	2.36062	0.558
					24.559	2.8183	12.4443	2.38474	0.559		23.9438	3.4946	45.9367	8.51227	0.559							15.0411	4.61654	44.7252	4.56775	0.559		15.8391	3.52199	12.6169	2.35683	0.559
					24.4629	2.80854	12.4244	2.38428	0.56		23.9437	3.44282	45.891	8.51687	0.56							15.0092	4.61531	44.841	4.55889	0.56		15.8354	3.51606	12.61	2.35279	0.56
					24.367	2.79865	12.4051	2.38438	0.561		23.9454	3.39204	45.8491	8.52128	0.561							14.9773	4.61402	44.9561	4.55037	0.561		15.8313	3.50982	12.6023	2.3485	0.561
					24.2714	2.78862	12.3864	2.38502	0.562		23.9491	3.34228	45.8109	8.5254	0.562							14.9456	4.61267	45.0704	4.54218	0.562		15.8267	3.50327	12.5939	2.34398	0.562
					24.1762	2.77845	12.3685	2.38619	0.563		23.9545	3.29357	45.7766	8.52911	0.563							14.9139	4.61126	45.1838	4.53429	0.563		15.8216	3.49642	12.5847	2.33921	0.563
					24.0814	2.76814	12.3511	2.38789	0.564		23.9618	3.24594	45.7462	8.53229	0.564							14.8823	4.60979	45.2962	4.52669	0.564		15.8161	3.48927	12.5748	2.33421	0.564
					23.9869	2.75769	12.3343	2.3901	0.565		23.9708	3.19941	45.7197	8.53484	0.565							14.8508	4.60826	45.4076	4.51935	0.565		15.8101	3.48182	12.5642	2.32898	0.565
					23.893	2.7471	12.318	2.39282	0.566		23.9816	3.154	45.6972	8.53665	0.566							14.8194	4.60666	45.5179	4.51225	0.566		15.8036	3.47407	12.5529	2.32352	0.566
					23.7995	2.73638	12.3023	2.39603	0.567		23.994	3.10975	45.6787	8.53763	0.567							14.7881	4.605	45.6269	4.50538	0.567		15.7966	3.46602	12.5409	2.31784	0.567
					23.7066	2.72552	12.2871	2.39972	0.568		24.0081	3.06667	45.6643	8.53767	0.568							14.7568	4.60328	45.7346	4.49872	0.568		15.7891	3.45767	12.5282	2.31194	0.568
					23.6142	2.71453	12.2724	2.40388	0.569		24.0238	3.0248	45.6538	8.53667	0.569							14.7256	4.60149	45.841	4.49225	0.569		15.7811	3.44903	12.5148	2.30583	0.569
					23.5224	2.70341	12.2581	2.4085	0.57		24.041	2.98415	45.6475	8.53456	0.57							14.6945	4.59963	45.9458	4.48594	0.57		15.7726	3.44009	12.5007	2.2995	0.57
					23.4312	2.69216	12.2443	2.41357	0.571		24.0598	2.94476	45.6452	8.53123	0.571							14.6635	4.5977	46.0491	4.47979	0.571		15.7636	3.43087	12.486	2.29297	0.571
					23.3406	2.68078	12.2309	2.41908	0.572		24.0801	2.90664	45.647	8.52662	0.572							14.6325	4.5957	46.1507	4.47377	0.572		15.754	3.42136	12.4706	2.28624	0.572
					23.2507	2.66929	12.2178	2.42501	0.573		24.1018	2.86981	45.6529	8.52063	0.573							14.6016	4.59364	46.2506	4.46788	0.573		15.7439	3.41156	12.4545	2.2793	0.573
					23.1615	2.65767	12.2052	2.43135	0.574		24.1249	2.83431	45.6629	8.51319	0.574							14.5708	4.59149	46.3486	4.46209	0.574		15.7334	3.40148	12.4378	2.27218	0.574
					23.073	2.64595	12.1929	2.4381	0.575		24.1495	2.80015	45.677	8.50424	0.575							14.54	4.58928	46.4447	4.4564	0.575		15.7222	3.39112	12.4205	2.26486	0.575
					22.9852	2.63411	12.181	2.44524	0.576		24.1753	2.76735	45.6951	8.49369	0.576							14.5093	4.58698	46.5389	4.45077	0.576		15.7106	3.38049	12.4026	2.25736	0.576
					22.8982	2.62218	12.1693	2.45276	0.577		24.2025	2.73593	45.7174	8.48149	0.577							14.4786	4.58461	46.6309	4.44522	0.577		15.6984	3.36958	12.384	2.24968	0.577
					22.8119	2.61014	12.158	2.46064	0.578		24.2309	2.70591	45.7436	8.46757	0.578							14.4481	4.58216	46.7207	4.43971	0.578		15.6856	3.35841	12.3649	2.24182	0.578
					22.7264	2.59801	12.147	2.46889	0.579		24.2606	2.6773	45.7739	8.45187	0.579							14.4175	4.57963	46.8083	4.43424	0.579		15.6723	3.34697	12.3451	2.23379	0.579
					22.6417	2.58579	12.1362	2.47748	0.58		24.2915	2.65012	45.8082	8.43434	0.58							14.3871	4.57701	46.8936	4.4288	0.58		15.6585	3.33526	12.3248	2.22559	0.58
					22.5579	2.57349	12.1257	2.48641	0.581		24.3235	2.62437	45.8465	8.41493	0.581							14.3567	4.57431	46.9764	4.42337	0.581		15.6441	3.3233	12.304	2.21723	0.581
					22.4748	2.56112	12.1155	2.49566	0.582		24.3566	2.60008	45.8887	8.39358	0.582							14.3263	4.57153	47.0566	4.41795	0.582		15.6291	3.31108	12.2826	2.20871	0.582
					22.3926	2.54868	12.1055	2.50522	0.583		24.3907	2.57724	45.9348	8.37026	0.583							14.296	4.56865	47.1343	4.41253	0.583		15.6136	3.29861	12.2607	2.20003	0.583
					22.3113	2.53618	12.0957	2.51509	0.584		24.426	2.55586	45.9847	8.34492	0.584							14.2658	4.56569	47.2093	4.4071	0.584		15.5976	3.2859	12.2382	2.19121	0.584
					22.2308	2.52362	12.0861	2.52525	0.585		24.4622	2.53595	46.0384	8.31752	0.585							14.2357	4.56263	47.2816	4.40164	0.585		15.581	3.27294	12.2153	2.18224	0.585
					22.1512	2.51101	12.0768	2.53569	0.586		24.4994	2.5175	46.0959	8.28802	0.586							14.2055	4.55949	47.351	4.39616	0.586		15.5638	3.25975	12.1919	2.17313	0.586
					22.0725	2.49836	12.0676	2.54641	0.587		24.5375	2.50052	46.1571	8.2564	0.587							14.1755	4.55624	47.4175	4.39065	0.587		15.5461	3.24632	12.168	2.16389	0.587
					21.9946	2.48568	12.0586	2.55739	0.588		24.5765	2.48499	46.222	8.22262	0.588							14.1455	4.55291	47.481	4.38509	0.588		15.5278	3.23266	12.1436	2.15452	0.588
					21.9177	2.47298	12.0498	2.56863	0.589		24.6163	2.4709	46.2904	8.18666	0.589							14.1155	4.54947	47.5414	4.37949	0.589		15.509	3.21878	12.1188	2.14502	0.589
					21.8416	2.46025	12.0412	2.58011	0.59		24.657	2.45825	46.3623	8.14849	0.59							14.0856	4.54594	47.5987	4.37384	0.59		15.4896	3.20468	12.0936	2.1354	0.59
					21.7665	2.44752	12.0328	2.59183	0.591		24.6984	2.44702	46.4377	8.10811	0.591							14.0558	4.5423	47.6527	4.36814	0.591		15.4696	3.19037	12.0679	2.12566	0.591
					21.6922	2.43478	12.0245	2.60377	0.592		24.7405	2.43719	46.5165	8.06548	0.592							14.026	4.53856	47.7035	4.36237	0.592		15.4491	3.17584	12.0419	2.11581	0.592
					21.6189	2.42205	12.0163	2.61593	0.593		24.7834	2.42874	46.5986	8.02059	0.593							13.9963	4.53472	47.751	4.35655	0.593		15.428	3.16112	12.0155	2.10585	0.593
					21.5464	2.40933	12.0083	2.62831	0.594		24.8269	2.42165	46.6839	7.97345	0.594							13.9667	4.53077	47.795	4.35066	0.594		15.4064	3.14619	11.9887	2.09579	0.594
					21.4749	2.39663	12.0005	2.64088	0.595		24.8711	2.41589	46.7723	7.92403	0.595							13.9371	4.52671	47.8355	4.3447	0.595		15.3842	3.13106	11.9616	2.08563	0.595
					21.4043	2.38397	11.9928	2.65365	0.596		24.9158	2.41142	46.8638	7.87234	0.596							13.9075	4.52255	47.8725	4.33868	0.596		15.3615	3.11575	11.9341	2.07537	0.596
					21.3345	2.37134	11.9853	2.6666	0.597		24.9612	2.40822	46.9583	7.81838	0.597							13.8781	4.51828	47.9059	4.33258	0.597		15.3382	3.10026	11.9063	2.06503	0.597
					21.2657	2.35875	11.9779	2.67973	0.598		25.007	2.40625	47.0557	7.76215	0.598							13.8487	4.5139	47.9357	4.32641	0.598		15.3144	3.08459	11.8782	2.0546	0.598
					21.1978	2.34623	11.9706	2.69304	0.599		25.0533	2.40548	47.1559	7.70366	0.599							13.8193	4.5094	47.9618	4.32017	0.599		15.2901	3.06874	11.8499	2.04409	0.599
					21.1308	2.33376	11.9634	2.7065	0.6		25.1	2.40586	47.2587	7.64292	0.6							13.79	4.50479	47.9841	4.31385	0.6		15.2652	3.05273	11.8212	2.03351	0.6
					21.0647	2.32136	11.9564	2.72013	0.601		25.1472	2.40735	47.3642	7.57994	0.601							13.7608	4.50007	48.0026	4.30746	0.601		15.2398	3.03655	11.7923	2.02285	0.601
					20.9995	2.30905	11.9496	2.7339	0.602		25.1948	2.40991	47.4722	7.51475	0.602							13.7317	4.49524	48.0172	4.301	0.602		15.2138	3.02022	11.7632	2.01213	0.602
					20.9352	2.29682	11.9428	2.74782	0.603		25.2427	2.41349	47.5826	7.44736	0.603							13.7026	4.49028	48.028	4.29446	0.603		15.1873	3.00374	11.7339	2.00135	0.603
					20.8718	2.28468	11.9362	2.76187	0.604		25.2909	2.41805	47.6953	7.37781	0.604							13.6737	4.48521	48.0348	4.28784	0.604		15.1604	2.98712	11.7043	1.99051	0.604
					20.8092	2.27265	11.9298	2.77606	0.605		25.3393	2.42353	47.8102	7.30613	0.605							13.6447	4.48003	48.0377	4.28115	0.605		15.1329	2.97035	11.6745	1.97961	0.605
					20.7475	2.26072	11.9234	2.79037	0.606		25.388	2.42989	47.9272	7.23235	0.606							13.6159	4.47472	48.0366	4.27439	0.606		15.1049	2.95346	11.6446	1.96867	0.606
					20.6867	2.24892	11.9173	2.80479	0.607		25.4369	2.43709	48.0462	7.15651	0.607							13.5872	4.4693	48.0314	4.26755	0.607		15.0764	2.93643	11.6146	1.95768	0.607
					20.6268	2.23724	11.9112	2.81933	0.608		25.486	2.44506	48.1671	7.07866	0.608							13.5585	4.46375	48.0222	4.26063	0.608		15.0474	2.91929	11.5843	1.94665	0.608
					20.5677	2.22569	11.9053	2.83398	0.609		25.5352	2.45376	48.2897	6.99885	0.609							13.53	4.45809	48.0089	4.25364	0.609		15.0179	2.90202	11.554	1.93558	0.609
					20.5095	2.21429	11.8996	2.84873	0.61		25.5846	2.46313	48.4139	6.91713	0.61							13.5015	4.4523	47.9915	4.24657	0.61		14.988	2.88465	11.5236	1.92449	0.61
					20.4521	2.20303	11.894	2.86358	0.611		25.6339	2.47313	48.5398	6.83357	0.611							13.4731	4.44639	47.97	4.23943	0.611		14.9575	2.86717	11.493	1.91336	0.611
					20.3955	2.19193	11.8885	2.87852	0.612		25.6833	2.4837	48.667	6.74824	0.612							13.4448	4.44037	47.9444	4.23221	0.612		14.9267	2.8496	11.4624	1.90221	0.612
					20.3398	2.18099	11.8832	2.89354	0.613		25.7328	2.49479	48.7955	6.66121	0.613							13.4166	4.43422	47.9146	4.22491	0.613		14.8953	2.83193	11.4317	1.89105	0.613
					20.2849	2.17022	11.8781	2.90865	0.614		25.7821	2.50636	48.9253	6.57256	0.614							13.3886	4.42794	47.8807	4.21753	0.614		14.8636	2.81417	11.401	1.87986	0.614
					20.2308	2.15963	11.8731	2.92383	0.615		25.8314	2.51835	49.0561	6.48237	0.615							13.3606	4.42155	47.8427	4.21007	0.615		14.8314	2.79633	11.3702	1.86867	0.615
					20.1775	2.14922	11.8683	2.93909	0.616		25.8807	2.53071	49.1879	6.39074	0.616							13.3328	4.41503	47.8004	4.20253	0.616		14.7987	2.77842	11.3394	1.85746	0.616
					20.125	2.139	11.8637	2.95441	0.617		25.9297	2.54339	49.3205	6.29778	0.617							13.305	4.4084	47.7541	4.1949	0.617		14.7657	2.76044	11.3087	1.84626	0.617
					20.0733	2.12898	11.8592	2.9698	0.618		25.9786	2.55635	49.4538	6.20359	0.618							13.2774	4.40164	47.7036	4.18718	0.618		14.7323	2.74239	11.2779	1.83505	0.618
					20.0223	2.11916	11.855	2.98524	0.619		26.0273	2.56953	49.5877	6.10829	0.619							13.2499	4.39475	47.6489	4.17937	0.619		14.6984	2.72428	11.2472	1.82385	0.619
					19.9722	2.10955	11.8509	3.00075	0.62		26.0758	2.5829	49.7221	6.012	0.62							13.2226	4.38775	47.5902	4.17147	0.62		14.6642	2.70612	11.2165	1.81265	0.62
					19.9227	2.10015	11.847	3.0163	0.621		26.124	2.5964	49.8569	5.91487	0.621							13.1954	4.38063	47.5273	4.16347	0.621		14.6296	2.68791	11.1858	1.80146	0.621
					19.8741	2.09096	11.8433	3.03189	0.622		26.1719	2.60999	49.9919	5.81704	0.622							13.1683	4.37339	47.4603	4.15537	0.622		14.5947	2.66965	11.1553	1.79029	0.622
					19.8261	2.08201	11.8398	3.04754	0.623		26.2194	2.62363	50.127	5.71867	0.623							13.1413	4.36602	47.3893	4.14717	0.623		14.5595	2.65136	11.1248	1.77914	0.623
					19.7789	2.07328	11.8366	3.06322	0.624		26.2666	2.63728	50.2621	5.61991	0.624							13.1145	4.35854	47.3142	4.13885	0.624		14.5239	2.63304	11.0944	1.768	0.624
					19.7325	2.06478	11.8335	3.07893	0.625		26.3134	2.65088	50.3971	5.52096	0.625							13.0879	4.35094	47.2351	4.13042	0.625		14.4879	2.61469	11.0641	1.75689	0.625
					19.6867	2.05653	11.8306	3.09468	0.626		26.3598	2.66442	50.5318	5.422	0.626							13.0614	4.34322	47.1521	4.12186	0.626		14.4517	2.59632	11.034	1.74581	0.626
					19.6416	2.04851	11.828	3.11046	0.627		26.4057	2.67784	50.6662	5.32323	0.627							13.0351	4.33538	47.0651	4.11318	0.627		14.4152	2.57794	11.004	1.73476	0.627
					19.5972	2.04075	11.8256	3.12626	0.628		26.4511	2.6911	50.8001	5.22488	0.628							13.0089	4.32743	46.9742	4.10436	0.628		14.3784	2.55954	10.9741	1.72374	0.628
					19.5536	2.03323	11.8235	3.14208	0.629		26.496	2.70418	50.9334	5.12716	0.629							12.9829	4.31936	46.8794	4.09541	0.629		14.3414	2.54114	10.9444	1.71275	0.629
					19.5105	2.02597	11.8216	3.15792	0.63		26.5403	2.71703	51.0659	5.03032	0.63							12.9571	4.31117	46.7808	4.08631	0.63		14.3041	2.52273	10.9149	1.70181	0.63
					19.4682	2.01896	11.8199	3.17378	0.631		26.584	2.72962	51.1977	4.93462	0.631							12.9315	4.30288	46.6784	4.07705	0.631		14.2666	2.50433	10.8856	1.6909	0.631
					19.4265	2.01222	11.8185	3.18965	0.632		26.6271	2.74193	51.3285	4.84032	0.632							12.906	4.29447	46.5722	4.06763	0.632		14.2289	2.48594	10.8565	1.68005	0.632
					19.3854	2.00574	11.8174	3.20553	0.633		26.6695	2.75391	51.4582	4.74772	0.633							12.8807	4.28595	46.4624	4.05805	0.633		14.191	2.46756	10.8275	1.66923	0.633
					19.345	1.99952	11.8165	3.22141	0.634		26.7112	2.76553	51.5867	4.65711	0.634							12.8557	4.27732	46.349	4.04829	0.634		14.1529	2.4492	10.7989	1.65847	0.634
					19.3052	1.99357	11.8158	3.2373	0.635		26.7522	2.77678	51.714	4.5688	0.635							12.8308	4.26859	46.232	4.03834	0.635		14.1146	2.43086	10.7704	1.64776	0.635
					19.266	1.98789	11.8155	3.25318	0.636		26.7925	2.78761	51.8398	4.48311	0.636							12.8061	4.25974	46.1115	4.02821	0.636		14.0762	2.41255	10.7422	1.6371	0.636
					19.2275	1.98248	11.8154	3.26907	0.637		26.8319	2.798	51.9642	4.40038	0.637							12.7816	4.25079	45.9875	4.01788	0.637		14.0376	2.39428	10.7142	1.62649	0.637
					19.1895	1.97735	11.8157	3.28494	0.638		26.8705	2.80794	52.0869	4.32096	0.638							12.7573	4.24174	45.8601	4.00734	0.638		13.999	2.37604	10.6865	1.61595	0.638
					19.1521	1.97248	11.8162	3.30081	0.639		26.9083	2.81738	52.2079	4.24519	0.639							12.7333	4.23258	45.7294	3.9966	0.639		13.9602	2.35783	10.6591	1.60546	0.639
					19.1154	1.96789	11.817	3.31667	0.64		26.9451	2.82632	52.327	4.17342	0.64							12.7094	4.22332	45.5955	3.98563	0.64		13.9213	2.33968	10.632	1.59504	0.64
					19.0791	1.96357	11.818	3.33252	0.641		26.9811	2.83472	52.4442	4.10601	0.641							12.6858	4.21397	45.4583	3.97444	0.641		13.8824	2.32157	10.6052	1.58468	0.641
					19.0435	1.95953	11.8194	3.34835	0.642		27.0161	2.84257	52.5593	4.04331	0.642							12.6624	4.20451	45.3181	3.96302	0.642		13.8435	2.30352	10.5786	1.57438	0.642
					19.0084	1.95576	11.8211	3.36416	0.643		27.05	2.84985	52.6723	3.98565	0.643							12.6392	4.19496	45.1748	3.95136	0.643		13.8045	2.28552	10.5524	1.56415	0.643
					18.9738	1.95226	11.8232	3.37995	0.644		27.083	2.85653	52.7831	3.93336	0.644							12.6163	4.18532	45.0285	3.93946	0.644		13.7655	2.26759	10.5265	1.55399	0.644
					18.9398	1.94904	11.8255	3.39572	0.645		27.1149	2.86261	52.8915	3.88675	0.645							12.5936	4.17558	44.8793	3.92732	0.645		13.7265	2.24972	10.5009	1.54389	0.645
					18.9063	1.94609	11.8281	3.41146	0.646		27.1457	2.86806	52.9974	3.84608	0.646							12.5711	4.16576	44.7273	3.91492	0.646		13.6875	2.23192	10.4757	1.53387	0.646
					18.8734	1.9434	11.8311	3.42717	0.647		27.1754	2.87287	53.1009	3.8116	0.647							12.5489	4.15584	44.5726	3.90227	0.647		13.6485	2.21419	10.4508	1.52392	0.647
					18.8409	1.94099	11.8344	3.44285	0.648		27.2039	2.87703	53.2017	3.78351	0.648							12.527	4.14584	44.4152	3.88936	0.648		13.6096	2.19654	10.4262	1.51405	0.648
					18.809	1.93884	11.838	3.4585	0.649		27.2313	2.88052	53.2997	3.76196	0.649							12.5052	4.13575	44.2553	3.87619	0.649		13.5708	2.17897	10.4021	1.50425	0.649
					18.7776	1.93696	11.8419	3.47411	0.65		27.2574	2.88334	53.395	3.74707	0.65							12.4838	4.12558	44.0928	3.86276	0.65		13.5321	2.16148	10.3782	1.49452	0.65
					18.7466	1.93534	11.8462	3.48969	0.651		27.2822	2.88546	53.4874	3.73887	0.651							12.4626	4.11533	43.928	3.84907	0.651		13.4935	2.14408	10.3548	1.48487	0.651
					18.7162	1.93398	11.8508	3.50523	0.652		27.3058	2.8869	53.5768	3.73738	0.652							12.4416	4.105	43.7608	3.83512	0.652		13.455	2.12677	10.3317	1.4753	0.652
					18.6862	1.93287	11.8557	3.52072	0.653		27.328	2.88762	53.6632	3.74252	0.653							12.421	4.09459	43.5914	3.82091	0.653		13.4166	2.10955	10.309	1.4658	0.653
					18.6567	1.93202	11.861	3.53618	0.654		27.3489	2.88764	53.7465	3.75419	0.654							12.4006	4.08411	43.4198	3.80645	0.654		13.3784	2.09243	10.2866	1.45638	0.654
					18.6276	1.93142	11.8666	3.55158	0.655		27.3684	2.88693	53.8265	3.77221	0.655							12.3804	4.07356	43.2462	3.79174	0.655		13.3404	2.07541	10.2647	1.44705	0.655
					18.599	1.93106	11.8725	3.56694	0.656		27.3864	2.88551	53.9033	3.79637	0.656							12.3606	4.06293	43.0707	3.77677	0.656		13.3026	2.0585	10.2432	1.43779	0.656
					18.5709	1.93095	11.8788	3.58225	0.657		27.403	2.88335	53.9767	3.8264	0.657							12.341	4.05224	42.8932	3.76157	0.657		13.265	2.04169	10.222	1.42861	0.657
					18.5432	1.93108	11.8854	3.59751	0.658		27.4182	2.88047	54.0467	3.86201	0.658							12.3216	4.04148	42.714	3.74614	0.658		13.2276	2.02499	10.2012	1.41951	0.658
					18.5159	1.93144	11.8924	3.61271	0.659		27.4318	2.87686	54.1133	3.90287	0.659							12.3026	4.03066	42.5331	3.73048	0.659		13.1905	2.0084	10.1809	1.4105	0.659
					18.489	1.93204	11.8997	3.62786	0.66		27.4438	2.87252	54.1763	3.94862	0.66							12.2838	4.01977	42.3506	3.71461	0.66		13.1536	1.99193	10.1609	1.40157	0.66
					18.4626	1.93286	11.9073	3.64295	0.661		27.4543	2.86745	54.2358	3.99889	0.661							12.2654	4.00882	42.1665	3.69853	0.661		13.1169	1.97558	10.1414	1.39272	0.661
					18.4366	1.93391	11.9153	3.65798	0.662		27.4631	2.86165	54.2916	4.05328	0.662							12.2472	3.99782	41.9811	3.68227	0.662		13.0806	1.95934	10.1223	1.38395	0.662
					18.411	1.93517	11.9236	3.67295	0.663		27.4703	2.85512	54.3437	4.1114	0.663							12.2293	3.98676	41.7943	3.66582	0.663		13.0446	1.94323	10.1035	1.37526	0.663
					18.3858	1.93664	11.9322	3.68786	0.664		27.4758	2.84788	54.3921	4.17286	0.664							12.2117	3.97564	41.6063	3.64922	0.664		13.0088	1.92725	10.0852	1.36666	0.664
					18.361	1.93833	11.9412	3.7027	0.665		27.4796	2.83991	54.4368	4.23726	0.665							12.1943	3.96448	41.4172	3.63247	0.665		12.9735	1.9114	10.0673	1.35814	0.665
					18.3366	1.94022	11.9505	3.71748	0.666		27.4817	2.83123	54.4776	4.30421	0.666							12.1773	3.95326	41.227	3.61559	0.666		12.9384	1.89567	10.0498	1.3497	0.666
					18.3126	1.9423	11.9601	3.73219	0.667		27.482	2.82185	54.5145	4.37333	0.667							12.1605	3.942	41.0359	3.5986	0.667		12.9037	1.88008	10.0328	1.34135	0.667
					18.2889	1.94458	11.9701	3.74683	0.668		27.4805	2.81177	54.5476	4.44426	0.668							12.1441	3.93069	40.8439	3.58153	0.668		12.8694	1.86463	10.0161	1.33308	0.668
					18.2656	1.94705	11.9804	3.76139	0.669		27.4772	2.801	54.5768	4.51663	0.669							12.1279	3.91934	40.6512	3.56439	0.669		12.8354	1.84931	9.99983	1.3249	0.669
					18.2427	1.94971	11.991	3.77588	0.67		27.4721	2.78955	54.6021	4.5901	0.67							12.112	3.90794	40.4578	3.5472	0.67		12.8019	1.83413	9.98399	1.31679	0.67
					18.2202	1.95254	12.0019	3.7903	0.671		27.4651	2.77742	54.6233	4.66435	0.671							12.0965	3.89651	40.2638	3.53	0.671		12.7687	1.81909	9.96855	1.30878	0.671
					18.198	1.95554	12.0132	3.80464	0.672		27.4562	2.76464	54.6407	4.73907	0.672							12.0812	3.88504	40.0693	3.5128	0.672		12.736	1.8042	9.95352	1.30084	0.672
					18.1762	1.95871	12.0247	3.8189	0.673		27.4454	2.75121	54.654	4.81396	0.673							12.0662	3.87353	39.8745	3.49563	0.673		12.7037	1.78946	9.93889	1.29299	0.673
					18.1547	1.96205	12.0366	3.83308	0.674		27.4326	2.73714	54.6633	4.88874	0.674							12.0515	3.86199	39.6793	3.47851	0.674		12.6718	1.77486	9.92467	1.28522	0.674
					18.1336	1.96554	12.0487	3.84717	0.675		27.4179	2.72245	54.6687	4.96315	0.675							12.0371	3.85042	39.4839	3.46149	0.675		12.6404	1.76041	9.91085	1.27754	0.675
					18.1128	1.96919	12.0612	3.86119	0.676		27.4011	2.70715	54.67	5.03694	0.676							12.0229	3.83882	39.2884	3.44458	0.676		12.6094	1.74612	9.89742	1.26994	0.676
					18.0923	1.97298	12.0739	3.87511	0.677		27.3824	2.69125	54.6674	5.10987	0.677							12.0091	3.82719	39.0929	3.42781	0.677		12.5789	1.73197	9.88439	1.26242	0.677
					18.0722	1.97691	12.087	3.88895	0.678		27.3617	2.67477	54.6608	5.18174	0.678							11.9956	3.81553	38.8974	3.41121	0.678		12.5488	1.71798	9.87176	1.25499	0.678
					18.0524	1.98098	12.1003	3.9027	0.679		27.3389	2.65773	54.6501	5.25234	0.679							11.9823	3.80385	38.7021	3.39483	0.679		12.5193	1.70415	9.85951	1.24764	0.679
					18.0329	1.98518	12.1139	3.91637	0.68		27.314	2.64013	54.6356	5.32147	0.68							11.9694	3.79215	38.507	3.37867	0.68		12.4902	1.69048	9.84764	1.24037	0.68
					18.0137	1.98951	12.1277	3.92993	0.681		27.2871	2.62201	54.617	5.38897	0.681							11.9567	3.78042	38.3122	3.36279	0.681		12.4616	1.67696	9.83616	1.23319	0.681
					17.9949	1.99396	12.1419	3.94341	0.682		27.2581	2.60337	54.5946	5.45467	0.682							11.9443	3.76868	38.1178	3.3472	0.682		12.4335	1.66361	9.82505	1.22609	0.682
					17.9763	1.99853	12.1562	3.95679	0.683		27.227	2.58423	54.5683	5.51843	0.683							11.9322	3.75692	37.9239	3.33195	0.683		12.4059	1.65041	9.81431	1.21907	0.683
					17.9581	2.00321	12.1709	3.97007	0.684		27.1938	2.56461	54.5381	5.58009	0.684							11.9204	3.74514	37.7306	3.31706	0.684		12.3788	1.63738	9.80394	1.21214	0.684
					17.9402	2.008	12.1858	3.98325	0.685		27.1585	2.54453	54.504	5.63955	0.685							11.9089	3.73335	37.5379	3.30256	0.685		12.3522	1.62451	9.79393	1.20529	0.685
					17.9226	2.01288	12.2009	3.99633	0.686		27.1211	2.524	54.4662	5.69668	0.686							11.8976	3.72155	37.3459	3.2885	0.686		12.3261	1.6118	9.78428	1.19852	0.686
					17.9052	2.01787	12.2163	4.00931	0.687		27.0815	2.50305	54.4246	5.75138	0.687							11.8867	3.70973	37.1547	3.27488	0.687		12.3005	1.59926	9.77499	1.19183	0.687
					17.8882	2.02295	12.2318	4.02218	0.688		27.0398	2.4817	54.3793	5.80356	0.688							11.876	3.69791	36.9645	3.26176	0.688		12.2755	1.58689	9.76603	1.18523	0.688
					17.8714	2.02811	12.2477	4.03495	0.689		26.996	2.45996	54.3303	5.85313	0.689							11.8655	3.68607	36.7751	3.24915	0.689		12.251	1.57468	9.75742	1.1787	0.689
					17.855	2.03337	12.2637	4.04762	0.69		26.95	2.43786	54.2777	5.90003	0.69							11.8554	3.67423	36.5868	3.23709	0.69		12.227	1.56264	9.74915	1.17226	0.69
					17.8388	2.0387	12.2799	4.06017	0.691		26.9019	2.4154	54.2215	5.94419	0.691							11.8455	3.66239	36.3996	3.2256	0.691		12.2035	1.55077	9.7412	1.16591	0.691
					17.8229	2.0441	12.2963	4.07261	0.692		26.8517	2.39262	54.1619	5.98556	0.692							11.8359	3.65054	36.2136	3.21472	0.692		12.1805	1.53906	9.73358	1.15963	0.692
					17.8072	2.04958	12.3129	4.08494	0.693		26.7993	2.36954	54.0988	6.02409	0.693							11.8266	3.63869	36.0287	3.20445	0.693		12.1581	1.52752	9.72627	1.15344	0.693
					17.7919	2.05512	12.3297	4.09716	0.694		26.7449	2.34617	54.0323	6.05975	0.694							11.8175	3.62683	35.8452	3.19484	0.694		12.1362	1.51615	9.71928	1.14732	0.694
					17.7768	2.06073	12.3467	4.10926	0.695		26.6883	2.32253	53.9625	6.0925	0.695							11.8087	3.61498	35.6631	3.1859	0.695		12.1148	1.50495	9.71259	1.14129	0.695
					17.762	2.0664	12.3638	4.12124	0.696		26.6297	2.29864	53.8894	6.12234	0.696							11.8001	3.60312	35.4824	3.17765	0.696		12.0939	1.49391	9.7062	1.13534	0.696
					17.7474	2.07212	12.3811	4.13311	0.697		26.5689	2.27453	53.8132	6.14925	0.697							11.7918	3.59127	35.3031	3.17011	0.697		12.0735	1.48304	9.7001	1.12948	0.697
					17.7332	2.0779	12.3986	4.14485	0.698		26.5061	2.25021	53.7338	6.17322	0.698							11.7838	3.57942	35.1254	3.1633	0.698		12.0536	1.47234	9.69429	1.12369	0.698
					17.7191	2.08372	12.4162	4.15648	0.699		26.4413	2.2257	53.6515	6.19426	0.699							11.776	3.56758	34.9493	3.15724	0.699		12.0343	1.46181	9.68876	1.11798	0.699
					17.7054	2.08959	12.4339	4.16798	0.7		26.3744	2.20102	53.5661	6.21239	0.7							11.7684	3.55574	34.7749	3.15193	0.7		12.0155	1.45144	9.68351	1.11236	0.7
					17.6919	2.0955	12.4518	4.17935	0.701		26.3055	2.1762	53.4779	6.22762	0.701							11.7611	3.5439	34.6022	3.14739	0.701		11.9971	1.44124	9.67852	1.10681	0.701
					17.6786	2.10145	12.4698	4.1906	0.702		26.2346	2.15125	53.3869	6.23997	0.702							11.7541	3.53208	34.4312	3.14362	0.702		11.9793	1.43121	9.67379	1.10135	0.702
					17.6656	2.10743	12.4879	4.20171	0.703		26.1618	2.12618	53.2931	6.24949	0.703							11.7472	3.52026	34.262	3.14064	0.703		11.9619	1.42134	9.66931	1.09596	0.703
					17.6529	2.11345	12.5061	4.2127	0.704		26.087	2.10103	53.1967	6.2562	0.704							11.7407	3.50845	34.0947	3.13844	0.704		11.9451	1.41163	9.66508	1.09066	0.704
					17.6404	2.11949	12.5244	4.22356	0.705		26.0103	2.0758	53.0978	6.26015	0.705							11.7343	3.49665	33.9293	3.13704	0.705		11.9287	1.40208	9.6611	1.08543	0.705
					17.6281	2.12557	12.5428	4.23428	0.706		25.9317	2.05052	52.9963	6.26139	0.706							11.7282	3.48486	33.7658	3.13642	0.706		11.9128	1.3927	9.65735	1.08029	0.706
					17.6161	2.13166	12.5612	4.24486	0.707		25.8513	2.0252	52.8925	6.25998	0.707							11.7223	3.47308	33.6042	3.13659	0.707		11.8974	1.38348	9.65383	1.07522	0.707
					17.6044	2.13778	12.5798	4.25531	0.708		25.7691	1.99987	52.7863	6.25598	0.708							11.7167	3.46131	33.4447	3.13755	0.708		11.8824	1.37442	9.65053	1.07023	0.708
					17.5929	2.14392	12.5984	4.26562	0.709		25.6852	1.97453	52.6779	6.24946	0.709							11.7112	3.44956	33.2872	3.13928	0.709		11.8679	1.36551	9.64745	1.06532	0.709
					17.5816	2.15007	12.6171	4.27579	0.71		25.5995	1.94921	52.5674	6.24048	0.71							11.706	3.43782	33.1318	3.14178	0.71		11.8538	1.35677	9.64457	1.0605	0.71
					17.5705	2.15623	12.6358	4.28582	0.711		25.5121	1.92392	52.4548	6.22912	0.711							11.701	3.42609	32.9785	3.14503	0.711		11.8402	1.34817	9.64191	1.05575	0.711
					17.5597	2.16241	12.6546	4.29571	0.712		25.423	1.89868	52.3403	6.21546	0.712							11.6962	3.41438	32.8273	3.14904	0.712		11.827	1.33974	9.63944	1.05107	0.712
					17.5492	2.1686	12.6734	4.30545	0.713		25.3324	1.8735	52.2238	6.19959	0.713							11.6916	3.40268	32.6782	3.15378	0.713		11.8142	1.33145	9.63716	1.04648	0.713
					17.5388	2.17479	12.6923	4.31504	0.714		25.2401	1.84841	52.1055	6.18158	0.714							11.6873	3.391	32.5313	3.15923	0.714		11.8019	1.32331	9.63508	1.04196	0.714
					17.5287	2.18099	12.7112	4.32449	0.715		25.1464	1.82341	51.9855	6.16154	0.715							11.6831	3.37933	32.3867	3.16538	0.715		11.79	1.31533	9.63317	1.03753	0.715
					17.5189	2.1872	12.7301	4.33378	0.716		25.0512	1.79852	51.8638	6.13956	0.716							11.6792	3.36768	32.2442	3.17221	0.716		11.7785	1.30748	9.63144	1.03317	0.716
					17.5092	2.19341	12.749	4.34292	0.717		24.9546	1.77376	51.7406	6.11573	0.717							11.6754	3.35605	32.104	3.17971	0.717		11.7673	1.29979	9.62988	1.02888	0.717
					17.4998	2.19961	12.7679	4.35191	0.718		24.8566	1.74915	51.6158	6.09015	0.718							11.6719	3.34444	31.966	3.18784	0.718		11.7566	1.29224	9.62849	1.02468	0.718
					17.4906	2.20582	12.7868	4.36075	0.719		24.7573	1.72468	51.4896	6.06292	0.719							11.6685	3.33284	31.8302	3.1966	0.719		11.7462	1.28483	9.62726	1.02055	0.719
					17.4817	2.21202	12.8057	4.36943	0.72		24.6567	1.70039	51.3621	6.03414	0.72							11.6653	3.32126	31.6968	3.20595	0.72		11.7362	1.27755	9.62619	1.0165	0.72
					17.473	2.21822	12.8246	4.37795	0.721		24.5549	1.67628	51.2333	6.00392	0.721							11.6624	3.30971	31.5656	3.21587	0.721		11.7266	1.27042	9.62526	1.01253	0.721
					17.4645	2.22441	12.8435	4.38631	0.722		24.452	1.65237	51.1033	5.97237	0.722							11.6596	3.29817	31.4367	3.22633	0.722		11.7173	1.26342	9.62449	1.00863	0.722
					17.4562	2.2306	12.8623	4.39451	0.723		24.348	1.62867	50.9721	5.93958	0.723							11.657	3.28665	31.31	3.23732	0.723		11.7083	1.25655	9.62386	1.00481	0.723
					17.4481	2.23678	12.8811	4.40255	0.724		24.2429	1.6052	50.8399	5.90567	0.724							11.6546	3.27515	31.1857	3.2488	0.724		11.6997	1.24981	9.62337	1.00107	0.724
					17.4403	2.24295	12.8999	4.41043	0.725		24.1369	1.58196	50.7066	5.87073	0.725							11.6524	3.26368	31.0636	3.26076	0.725		11.6914	1.2432	9.62301	0.997402	0.725
					17.4327	2.2491	12.9186	4.41814	0.726		24.0299	1.55897	50.5724	5.83488	0.726							11.6503	3.25222	30.9438	3.27316	0.726		11.6834	1.23672	9.62279	0.993813	0.726
					17.4253	2.25525	12.9373	4.42568	0.727		23.9221	1.53624	50.4373	5.79822	0.727							11.6485	3.24079	30.8263	3.28598	0.727		11.6757	1.23036	9.62269	0.9903	0.727
					17.4181	2.26139	12.956	4.43305	0.728		23.8135	1.51379	50.3013	5.76085	0.728							11.6468	3.22937	30.7111	3.29919	0.728		11.6683	1.22412	9.62272	0.986864	0.728
					17.4112	2.26751	12.9745	4.44026	0.729		23.7041	1.49163	50.1646	5.72287	0.729							11.6453	3.21798	30.5981	3.31277	0.729		11.6612	1.218	9.62287	0.983505	0.729
					17.4045	2.27362	12.9931	4.44729	0.73		23.5941	1.46977	50.0271	5.68438	0.73							11.6439	3.20661	30.4874	3.32669	0.73		11.6544	1.212	9.62315	0.980224	0.73
					17.398	2.27972	13.0115	4.45415	0.731		23.4835	1.44822	49.8889	5.64549	0.731							11.6428	3.19527	30.379	3.34093	0.731		11.6478	1.20611	9.62353	0.977019	0.731
					17.3917	2.2858	13.0299	4.46084	0.732		23.3723	1.427	49.7501	5.60628	0.732							11.6418	3.18395	30.2727	3.35546	0.732		11.6415	1.20034	9.62404	0.973892	0.732
					17.3856	2.29187	13.0482	4.46735	0.733		23.2606	1.40612	49.6107	5.56685	0.733							11.6409	3.17265	30.1688	3.37025	0.733		11.6355	1.19468	9.62465	0.970843	0.733
					17.3798	2.29792	13.0665	4.47369	0.734		23.1485	1.38559	49.4707	5.52728	0.734							11.6403	3.16137	30.067	3.38529	0.734		11.6297	1.18912	9.62538	0.967873	0.734
					17.3741	2.30396	13.0846	4.47985	0.735		23.0361	1.36543	49.3302	5.48766	0.735							11.6398	3.15012	29.9674	3.40055	0.735		11.6241	1.18367	9.62621	0.964981	0.735
					17.3687	2.30998	13.1027	4.48583	0.736		22.9234	1.34565	49.1893	5.44808	0.736							11.6395	3.1389	29.87	3.41601	0.736		11.6188	1.17832	9.62715	0.962168	0.736
					17.3635	2.31598	13.1207	4.49163	0.737		22.8104	1.32626	49.0478	5.4086	0.737							11.6394	3.1277	29.7748	3.43164	0.737		11.6136	1.17308	9.6282	0.959434	0.737
					17.3586	2.32197	13.1386	4.49724	0.738		22.6973	1.30727	48.9059	5.36931	0.738							11.6394	3.11652	29.6817	3.44742	0.738		11.6087	1.16793	9.62936	0.956781	0.738
					17.3538	2.32794	13.1564	4.50268	0.739		22.584	1.28871	48.7636	5.33027	0.739							11.6396	3.10537	29.5907	3.46334	0.739		11.604	1.16288	9.63061	0.954209	0.739
					17.3492	2.33389	13.1741	4.50793	0.74		22.4707	1.27058	48.621	5.29154	0.74							11.6399	3.09425	29.5019	3.47937	0.74		11.5994	1.15793	9.63198	0.951718	0.74
					17.3449	2.33983	13.1917	4.51299	0.741		22.3575	1.2529	48.478	5.25318	0.741							11.6404	3.08316	29.4151	3.49549	0.741		11.5951	1.15307	9.63344	0.949309	0.741
					17.3408	2.34574	13.2092	4.51787	0.742		22.2443	1.23569	48.3346	5.21525	0.742							11.6411	3.07209	29.3304	3.51169	0.742		11.5909	1.1483	9.63502	0.946984	0.742
					17.3369	2.35165	13.2266	4.52256	0.743		22.1313	1.21895	48.1909	5.17779	0.743							11.642	3.06105	29.2478	3.52794	0.743		11.5869	1.14362	9.63669	0.944743	0.743
					17.3332	2.35753	13.2439	4.52707	0.744		22.0185	1.20271	48.0469	5.14085	0.744							11.643	3.05003	29.1671	3.54424	0.744		11.5831	1.13903	9.63847	0.942588	0.744
					17.3297	2.3634	13.2611	4.53138	0.745		21.9059	1.18698	47.9026	5.10446	0.745							11.6442	3.03905	29.0885	3.56056	0.745		11.5794	1.13453	9.64036	0.940518	0.745
					17.3265	2.36925	13.2782	4.5355	0.746		21.7937	1.17178	47.7579	5.06866	0.746							11.6455	3.0281	29.0118	3.57689	0.746		11.5758	1.13011	9.64236	0.938537	0.746
					17.3234	2.37509	13.2952	4.53943	0.747		21.6819	1.15713	47.613	5.03347	0.747							11.647	3.01717	28.9371	3.59322	0.747		11.5724	1.12577	9.64446	0.936644	0.747
					17.3206	2.38091	13.3121	4.54317	0.748		21.5705	1.14303	47.4679	4.99891	0.748							11.6487	3.00628	28.8643	3.60953	0.748		11.5692	1.12151	9.64667	0.934842	0.748
					17.318	2.38672	13.3289	4.54671	0.749		21.4596	1.12951	47.3224	4.965	0.749							11.6505	2.99542	28.7934	3.62581	0.749		11.566	1.11734	9.649	0.933131	0.749
					17.3156	2.39251	13.3456	4.55006	0.75		21.3493	1.11658	47.1766	4.93176	0.75							11.6525	2.98459	28.7244	3.64204	0.75		11.563	1.11324	9.65144	0.931514	0.75
					17.3134	2.39829	13.3621	4.55322	0.751		21.2396	1.10427	47.0306	4.89918	0.751							11.6547	2.9738	28.6572	3.65822	0.751		11.5601	1.10922	9.654	0.929993	0.751
					17.3115	2.40405	13.3786	4.55618	0.752		21.1306	1.09259	46.8843	4.86728	0.752							11.6571	2.96303	28.5918	3.67434	0.752		11.5573	1.10527	9.65667	0.928568	0.752
					17.3097	2.4098	13.3949	4.55894	0.753		21.0223	1.08155	46.7376	4.83604	0.753							11.6596	2.9523	28.5282	3.69038	0.753		11.5547	1.1014	9.65947	0.927242	0.753
					17.3082	2.41553	13.4111	4.5615	0.754		20.9148	1.07117	46.5907	4.80547	0.754							11.6623	2.94161	28.4664	3.70633	0.754		11.5521	1.0976	9.66239	0.926017	0.754
					17.3069	2.42126	13.4273	4.56386	0.755		20.8082	1.06147	46.4435	4.77555	0.755							11.6652	2.93095	28.4063	3.7222	0.755		11.5496	1.09388	9.66544	0.924895	0.755
					17.3058	2.42697	13.4433	4.56603	0.756		20.7024	1.05247	46.2959	4.74626	0.756							11.6682	2.92033	28.3479	3.73796	0.756		11.5472	1.09022	9.66863	0.923878	0.756
					17.3049	2.43267	13.4592	4.56799	0.757		20.5975	1.04418	46.1481	4.7176	0.757							11.6715	2.90975	28.2912	3.75362	0.757		11.545	1.08664	9.67195	0.922968	0.757
					17.3042	2.43836	13.475	4.56975	0.758		20.4936	1.03662	45.9998	4.68953	0.758							11.6749	2.89921	28.2362	3.76917	0.758		11.5427	1.08313	9.67541	0.922168	0.758
					17.3038	2.44405	13.4907	4.57131	0.759		20.3908	1.02979	45.8513	4.66205	0.759							11.6785	2.88871	28.1828	3.78459	0.759		11.5406	1.07969	9.67901	0.921481	0.759
					17.3035	2.44972	13.5063	4.57267	0.76		20.289	1.02373	45.7023	4.63511	0.76							11.6822	2.87825	28.131	3.79989	0.76		11.5386	1.07631	9.68277	0.920909	0.76
					17.3035	2.45538	13.5218	4.57383	0.761		20.1883	1.01842	45.553	4.6087	0.761							11.6862	2.86783	28.0807	3.81506	0.761		11.5366	1.07301	9.68667	0.920455	0.761
					17.3037	2.46104	13.5372	4.57478	0.762		20.0888	1.0139	45.4033	4.58278	0.762							11.6904	2.85746	28.0321	3.8301	0.762		11.5347	1.06977	9.69074	0.920121	0.762
					17.3041	2.46669	13.5525	4.57553	0.763		19.9904	1.01016	45.2532	4.55733	0.763							11.6947	2.84713	27.9849	3.845	0.763		11.5329	1.06661	9.69497	0.919911	0.763
					17.3048	2.47234	13.5677	4.57607	0.764		19.8933	1.00723	45.1026	4.53232	0.764							11.6992	2.83684	27.9393	3.85976	0.764		11.5311	1.06351	9.69937	0.919827	0.764
					17.3056	2.47798	13.5828	4.57641	0.765		19.7975	1.00509	44.9516	4.50771	0.765							11.704	2.82661	27.8951	3.87437	0.765		11.5294	1.06048	9.70394	0.919873	0.765
					17.3067	2.48362	13.5979	4.57654	0.766		19.7029	1.00376	44.8001	4.48347	0.766							11.7089	2.81642	27.8524	3.88884	0.766		11.5278	1.05751	9.7087	0.920051	0.766
					17.308	2.48926	13.6128	4.57646	0.767		19.6097	1.00325	44.6482	4.45957	0.767							11.714	2.80629	27.8111	3.90316	0.767		11.5262	1.05462	9.71364	0.920366	0.767
					17.3095	2.49489	13.6277	4.57618	0.768		19.5179	1.00355	44.4958	4.43598	0.768							11.7194	2.79621	27.7712	3.91734	0.768		11.5247	1.05179	9.71878	0.92082	0.768
					17.3112	2.50053	13.6424	4.57569	0.769		19.4274	1.00467	44.3429	4.41267	0.769							11.7249	2.78618	27.7327	3.93136	0.769		11.5233	1.04903	9.72411	0.921417	0.769
					17.3132	2.50616	13.6571	4.57499	0.77		19.3384	1.0066	44.1894	4.38961	0.77							11.7307	2.7762	27.6955	3.94523	0.77		11.5219	1.04634	9.72966	0.922161	0.77
					17.3153	2.5118	13.6717	4.57409	0.771		19.2509	1.00934	44.0354	4.36677	0.771							11.7367	2.76629	27.6597	3.95894	0.771		11.5206	1.04372	9.73541	0.923055	0.771
					17.3177	2.51744	13.6863	4.57298	0.772		19.1648	1.01289	43.8809	4.34412	0.772							11.7428	2.75643	27.6252	3.97251	0.772		11.5193	1.04117	9.74139	0.924102	0.772
					17.3204	2.52308	13.7008	4.57166	0.773		19.0802	1.01723	43.7258	4.32163	0.773							11.7493	2.74664	27.5919	3.98592	0.773		11.5181	1.03869	9.74759	0.925307	0.773
					17.3232	2.52873	13.7152	4.57013	0.774		18.9971	1.02236	43.5701	4.29929	0.774							11.7559	2.7369	27.56	3.99918	0.774		11.517	1.03628	9.75402	0.926672	0.774
					17.3263	2.53438	13.7295	4.56839	0.775		18.9155	1.02828	43.4139	4.27706	0.775							11.7628	2.72724	27.5293	4.01228	0.775		11.5159	1.03394	9.7607	0.928203	0.775
					17.3295	2.54005	13.7438	4.56644	0.776		18.8355	1.03496	43.257	4.25494	0.776							11.7699	2.71763	27.4998	4.02524	0.776		11.5149	1.03167	9.76763	0.929903	0.776
					17.3331	2.54571	13.7581	4.56428	0.777		18.7571	1.0424	43.0995	4.23289	0.777							11.7772	2.7081	27.4715	4.03804	0.777		11.5139	1.02948	9.77481	0.931776	0.777
					17.3368	2.55139	13.7723	4.56192	0.778		18.6803	1.05058	42.9415	4.2109	0.778							11.7848	2.69864	27.4444	4.0507	0.778		11.513	1.02737	9.78226	0.933825	0.778
					17.3408	2.55708	13.7864	4.55934	0.779		18.605	1.05948	42.7827	4.18896	0.779							11.7926	2.68925	27.4185	4.0632	0.779		11.5122	1.02533	9.78998	0.936055	0.779
					17.3449	2.56278	13.8006	4.55656	0.78		18.5314	1.06909	42.6234	4.16705	0.78							11.8007	2.67994	27.3937	4.07557	0.78		11.5115	1.02336	9.79799	0.93847	0.78
					17.3494	2.5685	13.8146	4.55356	0.781		18.4593	1.0794	42.4634	4.14516	0.781							11.809	2.6707	27.3701	4.08778	0.781		11.5108	1.02148	9.80628	0.941074	0.781
					17.354	2.57423	13.8287	4.55036	0.782		18.3889	1.09038	42.3028	4.12329	0.782							11.8175	2.66155	27.3475	4.09985	0.782		11.5102	1.01967	9.81486	0.94387	0.782
					17.3589	2.57997	13.8427	4.54694	0.783		18.3201	1.10202	42.1416	4.10143	0.783							11.8264	2.65247	27.3261	4.11178	0.783		11.5097	1.01794	9.82375	0.946862	0.783
					17.364	2.58573	13.8567	4.54332	0.784		18.2529	1.11429	41.9797	4.07958	0.784							11.8355	2.64349	27.3058	4.12357	0.784		11.5092	1.0163	9.83295	0.950055	0.784
					17.3693	2.59151	13.8707	4.53949	0.785		18.1874	1.12718	41.8171	4.05773	0.785							11.8448	2.63458	27.2865	4.13522	0.785		11.5089	1.01474	9.84248	0.953453	0.785
					17.3749	2.59731	13.8847	4.53544	0.786		18.1234	1.14066	41.654	4.03588	0.786							11.8545	2.62577	27.2683	4.14674	0.786		11.5086	1.01326	9.85233	0.957059	0.786
					17.3806	2.60312	13.8987	4.53119	0.787		18.0611	1.15473	41.4902	4.01404	0.787							11.8644	2.61705	27.2511	4.15812	0.787		11.5084	1.01187	9.86252	0.960877	0.787
					17.3867	2.60896	13.9126	4.52673	0.788		18.0004	1.16935	41.3257	3.99221	0.788							11.8745	2.60842	27.235	4.16937	0.788		11.5083	1.01056	9.87305	0.964912	0.788
					17.3929	2.61482	13.9266	4.52206	0.789		17.9413	1.18451	41.1607	3.97039	0.789							11.885	2.5999	27.2199	4.1805	0.789		11.5083	1.00935	9.88394	0.969166	0.789
					17.3994	2.62071	13.9406	4.51718	0.79		17.8838	1.20019	40.995	3.9486	0.79							11.8958	2.59147	27.2058	4.19149	0.79		11.5085	1.00822	9.89519	0.973644	0.79
					17.4061	2.62661	13.9546	4.5121	0.791		17.8279	1.21637	40.8288	3.92684	0.791							11.9068	2.58314	27.1926	4.20236	0.791		11.5087	1.00718	9.90681	0.978348	0.791
					17.4131	2.63255	13.9687	4.5068	0.792		17.7735	1.23303	40.662	3.90513	0.792							11.9181	2.57492	27.1805	4.21311	0.792		11.509	1.00624	9.9188	0.983284	0.792
					17.4203	2.63851	13.9827	4.5013	0.793		17.7208	1.25016	40.4946	3.88347	0.793							11.9298	2.5668	27.1693	4.22374	0.793		11.5095	1.00539	9.93118	0.988454	0.793
					17.4277	2.6445	13.9968	4.49559	0.794		17.6695	1.26772	40.3267	3.86188	0.794							11.9417	2.5588	27.1591	4.23425	0.794		11.5101	1.00464	9.94396	0.993861	0.794
					17.4354	2.65052	14.011	4.48968	0.795		17.6199	1.28571	40.1582	3.84038	0.795							11.954	2.55091	27.1498	4.24465	0.795		11.5108	1.00398	9.95713	0.999509	0.795
					17.4433	2.65657	14.0251	4.48356	0.796		17.5717	1.30411	39.9893	3.81898	0.796							11.9665	2.54313	27.1415	4.25493	0.796		11.5117	1.00343	9.97072	1.0054	0.796
					17.4515	2.66265	14.0394	4.47723	0.797		17.5251	1.3229	39.8199	3.7977	0.797							11.9794	2.53547	27.1341	4.26511	0.797		11.5127	1.00297	9.98472	1.01154	0.797
					17.4599	2.66876	14.0537	4.47069	0.798		17.4799	1.34206	39.65	3.77656	0.798							11.9926	2.52793	27.1276	4.27517	0.798		11.5138	1.00261	9.99914	1.01793	0.798
					17.4685	2.67491	14.0681	4.46396	0.799		17.4363	1.36158	39.4797	3.75558	0.799							12.0061	2.52052	27.1221	4.28513	0.799		11.5151	1.00236	10.014	1.02457	0.799
					17.4774	2.68109	14.0825	4.45702	0.8		17.394	1.38145	39.309	3.73477	0.8							12.0199	2.51323	27.1174	4.29499	0.8		11.5166	1.00221	10.0293	1.03147	0.8
					17.4865	2.6873	14.097	4.44987	0.801		17.3532	1.40164	39.138	3.71416	0.801							12.0341	2.50607	27.1137	4.30475	0.801		11.5182	1.00216	10.045	1.03862	0.801
					17.4959	2.69355	14.1117	4.44252	0.802		17.3138	1.42215	38.9666	3.69376	0.802							12.0486	2.49904	27.1108	4.31442	0.802		11.5201	1.00222	10.0612	1.04604	0.802
					17.5055	2.69984	14.1264	4.43498	0.803		17.2758	1.44295	38.795	3.67361	0.803							12.0634	2.49214	27.1089	4.32398	0.803		11.5221	1.00239	10.0779	1.05371	0.803
					17.5154	2.70617	14.1412	4.42723	0.804		17.2392	1.46405	38.6231	3.65371	0.804							12.0785	2.48538	27.1078	4.33345	0.804		11.5243	1.00266	10.095	1.06165	0.804
					17.5255	2.71253	14.1561	4.41928	0.805		17.2038	1.48541	38.451	3.63409	0.805							12.094	2.47875	27.1076	4.34284	0.805		11.5267	1.00305	10.1126	1.06986	0.805
					17.5359	2.71894	14.1711	4.41113	0.806		17.1698	1.50704	38.2787	3.61477	0.806							12.1099	2.47227	27.1083	4.35213	0.806		11.5292	1.00354	10.1306	1.07834	0.806
					17.5465	2.72538	14.1863	4.40278	0.807		17.1371	1.52892	38.1063	3.59578	0.807							12.1261	2.46593	27.1098	4.36134	0.807		11.5321	1.00414	10.1492	1.08709	0.807
					17.5574	2.73187	14.2016	4.39423	0.808		17.1056	1.55104	37.9338	3.57713	0.808							12.1426	2.45973	27.1123	4.37047	0.808		11.5351	1.00486	10.1682	1.09611	0.808
					17.5686	2.73839	14.217	4.38549	0.809		17.0753	1.57338	37.7613	3.55884	0.809							12.1595	2.45368	27.1155	4.37951	0.809		11.5384	1.00569	10.1877	1.1054	0.809
					17.58	2.74496	14.2325	4.37656	0.81		17.0463	1.59595	37.5888	3.54093	0.81							12.1768	2.44778	27.1197	4.38848	0.81		11.5419	1.00662	10.2078	1.11496	0.81
					17.5916	2.75157	14.2482	4.36743	0.811		17.0184	1.61872	37.4163	3.52343	0.811							12.1944	2.44202	27.1247	4.39736	0.811		11.5456	1.00768	10.2283	1.1248	0.811
					17.6036	2.75822	14.2641	4.35811	0.812		16.9917	1.64169	37.244	3.50636	0.812							12.2123	2.43642	27.1305	4.40618	0.812		11.5496	1.00884	10.2493	1.13492	0.812
					17.6158	2.76492	14.2802	4.34859	0.813		16.9661	1.66486	37.0718	3.48972	0.813							12.2306	2.43097	27.1372	4.41492	0.813		11.5538	1.01012	10.2709	1.14531	0.813
					17.6282	2.77166	14.2964	4.33889	0.814		16.9416	1.68821	36.8999	3.47355	0.814							12.2493	2.42568	27.1448	4.42359	0.814		11.5584	1.01151	10.2929	1.15597	0.814
					17.6409	2.77844	14.3128	4.329	0.815		16.9181	1.71173	36.7282	3.45784	0.815							12.2683	2.42054	27.1532	4.4322	0.815		11.5632	1.01301	10.3155	1.16692	0.815
					17.654	2.78527	14.3293	4.31892	0.816		16.8957	1.73542	36.5568	3.44264	0.816							12.2877	2.41556	27.1624	4.44073	0.816		11.5683	1.01463	10.3386	1.17814	0.816
					17.6672	2.79214	14.3461	4.30865	0.817		16.8743	1.75928	36.3859	3.42793	0.817							12.3075	2.41074	27.1725	4.44921	0.817		11.5736	1.01636	10.3622	1.18964	0.817
					17.6808	2.79905	14.3631	4.2982	0.818		16.8539	1.78329	36.2154	3.41375	0.818							12.3276	2.40608	27.1834	4.45762	0.818		11.5793	1.0182	10.3863	1.20142	0.818
					17.6946	2.80601	14.3803	4.28757	0.819		16.8344	1.80744	36.0453	3.40011	0.819							12.3481	2.40158	27.1952	4.46597	0.819		11.5853	1.02015	10.411	1.21347	0.819
					17.7087	2.81301	14.3977	4.27676	0.82		16.8159	1.83174	35.8758	3.38701	0.82							12.3689	2.39724	27.2078	4.47427	0.82		11.5916	1.02222	10.4362	1.2258	0.82
					17.7231	2.82006	14.4154	4.26577	0.821		16.7983	1.85618	35.707	3.37447	0.821							12.3901	2.39306	27.2212	4.48251	0.821		11.5982	1.02439	10.4619	1.2384	0.821
					17.7378	2.82714	14.4333	4.2546	0.822		16.7816	1.88076	35.5388	3.3625	0.822							12.4117	2.38904	27.2355	4.49069	0.822		11.6052	1.02668	10.4881	1.25128	0.822
					17.7528	2.83427	14.4514	4.24326	0.823		16.7657	1.90546	35.3713	3.35111	0.823							12.4336	2.38518	27.2506	4.49883	0.823		11.6125	1.02908	10.5149	1.26443	0.823
					17.768	2.84144	14.4698	4.23174	0.824		16.7507	1.93029	35.2046	3.3403	0.824							12.4559	2.38148	27.2665	4.50691	0.824		11.6201	1.03158	10.5422	1.27785	0.824
					17.7836	2.84865	14.4884	4.22006	0.825		16.7364	1.95524	35.0388	3.33008	0.825							12.4786	2.37795	27.2833	4.51495	0.825		11.6281	1.03419	10.5701	1.29154	0.825
					17.7994	2.8559	14.5074	4.2082	0.826		16.723	1.9803	34.8738	3.32046	0.826							12.5016	2.37458	27.3009	4.52295	0.826		11.6365	1.03691	10.5984	1.3055	0.826
					17.8156	2.86319	14.5266	4.19618	0.827		16.7103	2.00548	34.7099	3.31144	0.827							12.525	2.37136	27.3193	4.53089	0.827		11.6452	1.03973	10.6273	1.31973	0.827
					17.8321	2.87052	14.546	4.18399	0.828		16.6984	2.03077	34.5469	3.30303	0.828							12.5487	2.36831	27.3385	4.5388	0.828		11.6544	1.04265	10.6567	1.33422	0.828
					17.8488	2.87789	14.5658	4.17164	0.829		16.6872	2.05618	34.385	3.29523	0.829							12.5727	2.36541	27.3586	4.54667	0.829		11.6639	1.04567	10.6866	1.34897	0.829
					17.8659	2.88529	14.5859	4.15914	0.83		16.6767	2.08168	34.2243	3.28803	0.83							12.5971	2.36267	27.3795	4.5545	0.83		11.6737	1.0488	10.7171	1.36399	0.83
					17.8833	2.89273	14.6063	4.14647	0.831		16.6669	2.10729	34.0647	3.28144	0.831							12.6219	2.36008	27.4012	4.56229	0.831		11.684	1.05202	10.748	1.37926	0.831
					17.901	2.9002	14.627	4.13365	0.832		16.6578	2.13301	33.9064	3.27546	0.832							12.647	2.35765	27.4237	4.57005	0.832		11.6947	1.05533	10.7795	1.39479	0.832
					17.9191	2.9077	14.6481	4.12068	0.833		16.6494	2.15882	33.7494	3.27008	0.833							12.6724	2.35538	27.447	4.57778	0.833		11.7058	1.05874	10.8115	1.41058	0.833
					17.9374	2.91523	14.6695	4.10756	0.834		16.6416	2.18474	33.5937	3.26531	0.834							12.6982	2.35325	27.4711	4.58548	0.834		11.7173	1.06225	10.844	1.42661	0.834
					17.9561	2.92279	14.6912	4.0943	0.835		16.6344	2.21075	33.4394	3.26113	0.835							12.7242	2.35127	27.4961	4.59315	0.835		11.7292	1.06584	10.877	1.44289	0.835
					17.9751	2.93037	14.7133	4.08089	0.836		16.6279	2.23686	33.2866	3.25754	0.836							12.7507	2.34943	27.5218	4.60079	0.836		11.7416	1.06952	10.9104	1.45941	0.836
					17.9945	2.93798	14.7357	4.06734	0.837		16.622	2.26307	33.1353	3.25455	0.837							12.7774	2.34774	27.5484	4.60841	0.837		11.7543	1.07328	10.9444	1.47618	0.837
					18.0142	2.94561	14.7586	4.05365	0.838		16.6167	2.28937	32.9855	3.25213	0.838							12.8044	2.34618	27.5757	4.616	0.838		11.7675	1.07713	10.9788	1.49318	0.838
					18.0343	2.95325	14.7818	4.03983	0.839		16.612	2.31577	32.8373	3.25028	0.839							12.8317	2.34476	27.6039	4.62358	0.839		11.7812	1.08106	11.0137	1.51042	0.839
					18.0547	2.96092	14.8054	4.02588	0.84		16.6079	2.34226	32.6908	3.249	0.84							12.8594	2.34348	27.6328	4.63113	0.84		11.7953	1.08507	11.0491	1.52788	0.84
					18.0755	2.96859	14.8294	4.0118	0.841		16.6044	2.36885	32.546	3.24828	0.841							12.8873	2.34233	27.6625	4.63867	0.841		11.8098	1.08915	11.0849	1.54557	0.841
					18.0966	2.97628	14.8538	3.9976	0.842		16.6015	2.39554	32.4028	3.2481	0.842							12.9155	2.3413	27.693	4.64618	0.842		11.8248	1.0933	11.1212	1.56348	0.842
					18.1181	2.98397	14.8786	3.98327	0.843		16.5992	2.42232	32.2615	3.24846	0.843							12.9439	2.34039	27.7243	4.65369	0.843		11.8402	1.09753	11.1579	1.58161	0.843
					18.14	2.99167	14.9038	3.96883	0.844		16.5975	2.44919	32.1219	3.24935	0.844							12.9727	2.33961	27.7563	4.66118	0.844		11.856	1.10182	11.1951	1.59995	0.844
					18.1622	2.99937	14.9295	3.95428	0.845		16.5964	2.47617	31.9842	3.25075	0.845							13.0017	2.33893	27.7892	4.66866	0.845		11.8724	1.10617	11.2326	1.6185	0.845
					18.1849	3.00707	14.9557	3.93961	0.846		16.5959	2.50324	31.8483	3.25265	0.846							13.0309	2.33837	27.8227	4.67613	0.846		11.8892	1.11059	11.2706	1.63725	0.846
					18.2079	3.01476	14.9822	3.92484	0.847		16.596	2.53041	31.7144	3.25504	0.847							13.0604	2.33792	27.8571	4.6836	0.847		11.9064	1.11506	11.309	1.65621	0.847
					18.2314	3.02244	15.0093	3.90996	0.848		16.5968	2.55768	31.5824	3.25792	0.848							13.0901	2.33756	27.8921	4.69105	0.848		11.9241	1.11959	11.3477	1.67535	0.848
					18.2552	3.03011	15.0368	3.89499	0.849		16.5982	2.58505	31.4523	3.26126	0.849							13.12	2.3373	27.9279	4.6985	0.849		11.9422	1.12418	11.3868	1.69469	0.849
					18.2795	3.03775	15.0648	3.87992	0.85		16.6002	2.61252	31.3242	3.26506	0.85							13.1501	2.33713	27.9645	4.70595	0.85		11.9608	1.12881	11.4263	1.71421	0.85
					18.3042	3.04538	15.0933	3.86476	0.851		16.6029	2.6401	31.1982	3.2693	0.851							13.1805	2.33705	28.0017	4.71339	0.851		11.9799	1.13349	11.4662	1.73391	0.851
					18.3293	3.05298	15.1222	3.84951	0.852		16.6063	2.66778	31.0742	3.27397	0.852							13.211	2.33705	28.0397	4.72084	0.852		11.9994	1.13822	11.5063	1.75378	0.852
					18.3548	3.06055	15.1517	3.83418	0.853		16.6104	2.69557	30.9522	3.27906	0.853							13.2417	2.33713	28.0784	4.72828	0.853		12.0193	1.14298	11.5468	1.77382	0.853
					18.3808	3.06808	15.1817	3.81877	0.854		16.6151	2.72347	30.8323	3.28456	0.854							13.2725	2.33727	28.1178	4.73572	0.854		12.0397	1.14778	11.5876	1.79402	0.854
					18.4072	3.07558	15.2122	3.80328	0.855		16.6207	2.75148	30.7145	3.29045	0.855							13.3035	2.33748	28.1579	4.74317	0.855		12.0606	1.15262	11.6287	1.81437	0.855
					18.4341	3.08303	15.2433	3.78772	0.856		16.627	2.7796	30.5988	3.29671	0.856							13.3347	2.33775	28.1986	4.75062	0.856		12.0819	1.15749	11.6701	1.83488	0.856
					18.4615	3.09042	15.2748	3.77209	0.857		16.6341	2.80784	30.4852	3.30335	0.857							13.366	2.33808	28.24	4.75808	0.857		12.1036	1.16239	11.7117	1.85553	0.857
					18.4893	3.09777	15.307	3.7564	0.858		16.642	2.8362	30.3737	3.31034	0.858							13.3974	2.33845	28.2821	4.76554	0.858		12.1257	1.16731	11.7536	1.87632	0.858
					18.5176	3.10505	15.3396	3.74064	0.859		16.6507	2.86468	30.2644	3.31768	0.859							13.4288	2.33886	28.3248	4.773	0.859		12.1483	1.17225	11.7957	1.89724	0.859
					18.5465	3.11227	15.3729	3.72483	0.86		16.6604	2.89328	30.1572	3.32534	0.86							13.4604	2.33932	28.3682	4.78047	0.86		12.1713	1.17722	11.838	1.91829	0.86
					18.5758	3.11941	15.4067	3.70897	0.861		16.6709	2.92201	30.0521	3.33333	0.861							13.4921	2.3398	28.4122	4.78795	0.861		12.1947	1.1822	11.8806	1.93945	0.861
					18.6056	3.12648	15.4411	3.69306	0.862		16.6824	2.95086	29.9492	3.34163	0.862							13.5238	2.3403	28.4568	4.79544	0.862		12.2186	1.1872	11.9233	1.96073	0.862
					18.636	3.13347	15.476	3.67711	0.863		16.6949	2.97985	29.8484	3.35023	0.863							13.5555	2.34083	28.5019	4.80294	0.863		12.2428	1.1922	11.9661	1.98212	0.863
					18.6668	3.14036	15.5116	3.66111	0.864		16.7083	3.00898	29.7498	3.35911	0.864							13.5873	2.34137	28.5477	4.81044	0.864		12.2674	1.19721	12.0091	2.0036	0.864
					18.6983	3.14717	15.5477	3.64508	0.865		16.7229	3.03824	29.6533	3.36827	0.865							13.6191	2.34191	28.5941	4.81795	0.865		12.2924	1.20223	12.0522	2.02518	0.865
					18.7302	3.15387	15.5845	3.62901	0.866		16.7385	3.06765	29.559	3.3777	0.866							13.6509	2.34246	28.6409	4.82547	0.866		12.3178	1.20725	12.0954	2.04684	0.866
					18.7628	3.16047	15.6219	3.61292	0.867		16.7553	3.0972	29.4667	3.38739	0.867							13.6827	2.343	28.6884	4.833	0.867		12.3436	1.21227	12.1387	2.06859	0.867
					18.7959	3.16695	15.6598	3.59679	0.868		16.7733	3.12691	29.3766	3.39732	0.868							13.7144	2.34354	28.7364	4.84054	0.868		12.3697	1.21728	12.1821	2.0904	0.868
					18.8296	3.17332	15.6985	3.58065	0.869		16.7924	3.15677	29.2886	3.4075	0.869							13.7462	2.34405	28.7848	4.84809	0.869		12.3961	1.22229	12.2255	2.11228	0.869
					18.8639	3.17956	15.7377	3.56448	0.87		16.8129	3.18679	29.2027	3.4179	0.87							13.7778	2.34455	28.8338	4.85565	0.87		12.4229	1.22729	12.2689	2.13421	0.87
					18.8988	3.18568	15.7776	3.54829	0.871		16.8347	3.21697	29.1189	3.42853	0.871							13.8094	2.34501	28.8833	4.86321	0.871		12.45	1.23227	12.3123	2.1562	0.871
					18.9343	3.19166	15.8181	3.5321	0.872		16.8579	3.24732	29.0371	3.43938	0.872							13.8409	2.34545	28.9332	4.87078	0.872		12.4775	1.23724	12.3557	2.17823	0.872
					18.9705	3.19749	15.8592	3.51589	0.873		16.8825	3.27785	28.9575	3.45043	0.873							13.8723	2.34584	28.9836	4.87835	0.873		12.5052	1.24219	12.3991	2.2003	0.873
					19.0073	3.20318	15.9011	3.49967	0.874		16.9086	3.30855	28.8798	3.46168	0.874							13.9035	2.34619	29.0344	4.88593	0.874		12.5332	1.24712	12.4424	2.22239	0.874
					19.0447	3.20871	15.9435	3.48345	0.875		16.9362	3.33944	28.8042	3.47312	0.875							13.9346	2.3465	29.0857	4.89351	0.875		12.5616	1.25203	12.4856	2.24451	0.875
					19.0829	3.21408	15.9866	3.46722	0.876		16.9653	3.37051	28.7306	3.48475	0.876							13.9656	2.34675	29.1373	4.9011	0.876		12.5901	1.25691	12.5287	2.26664	0.876
					19.1217	3.21929	16.0304	3.451	0.877		16.9962	3.40178	28.659	3.49657	0.877							13.9964	2.34694	29.1893	4.90868	0.877		12.6189	1.26177	12.5717	2.28878	0.877
					19.1612	3.22432	16.0749	3.43477	0.878		17.0287	3.43325	28.5894	3.50855	0.878							14.027	2.34706	29.2417	4.91627	0.878		12.648	1.26659	12.6145	2.31091	0.878
					19.2015	3.22917	16.12	3.41855	0.879		17.063	3.46493	28.5217	3.52071	0.879							14.0575	2.34712	29.2945	4.92385	0.879		12.6773	1.27139	12.6572	2.33304	0.879
					19.2425	3.23384	16.1658	3.40233	0.88		17.099	3.49681	28.4559	3.53303	0.88							14.0877	2.3471	29.3475	4.93143	0.88		12.7068	1.27614	12.6996	2.35515	0.88
					19.2842	3.23832	16.2122	3.38612	0.881		17.137	3.52892	28.3921	3.54551	0.881							14.1176	2.34701	29.4009	4.939	0.881		12.7364	1.28086	12.7418	2.37724	0.881
					19.3267	3.24261	16.2594	3.36992	0.882		17.1768	3.56124	28.3301	3.55815	0.882							14.1474	2.34683	29.4546	4.94657	0.882		12.7663	1.28554	12.7838	2.39929	0.882
					19.3699	3.24669	16.3072	3.35372	0.883		17.2187	3.5938	28.27	3.57094	0.883							14.1768	2.34657	29.5086	4.95412	0.883		12.7963	1.29018	12.8256	2.42131	0.883
					19.414	3.25057	16.3556	3.33754	0.884		17.2626	3.62659	28.2117	3.58387	0.884							14.206	2.34622	29.5628	4.96166	0.884		12.8265	1.29478	12.867	2.44328	0.884
					19.4588	3.25423	16.4048	3.32137	0.885		17.3085	3.65963	28.1553	3.59695	0.885							14.2349	2.34578	29.6173	4.96918	0.885		12.8568	1.29932	12.9081	2.4652	0.885
					19.5045	3.25768	16.4546	3.30521	0.886		17.3567	3.69291	28.1006	3.61017	0.886							14.2635	2.34524	29.672	4.97669	0.886		12.8872	1.30383	12.9489	2.48705	0.886
					19.551	3.2609	16.5051	3.28906	0.887		17.407	3.72645	28.0477	3.62352	0.887							14.2918	2.34461	29.7269	4.98417	0.887		12.9177	1.30828	12.9893	2.50883	0.887
					19.5984	3.2639	16.5562	3.27293	0.888		17.4596	3.76026	27.9966	3.63701	0.888							14.3197	2.34387	29.7821	4.99163	0.888		12.9483	1.31268	13.0294	2.53054	0.888
					19.6467	3.26667	16.6081	3.25681	0.889		17.5146	3.79433	27.9472	3.65063	0.889							14.3473	2.34302	29.8373	4.99906	0.889		12.9789	1.31702	13.069	2.55216	0.889
					19.6958	3.2692	16.6605	3.2407	0.89		17.5719	3.82867	27.8995	3.66438	0.89							14.3746	2.34207	29.8928	5.00646	0.89		13.0096	1.32131	13.1083	2.57369	0.89
					19.7459	3.27149	16.7137	3.2246	0.891		17.6317	3.8633	27.8534	3.67826	0.891							14.4014	2.34102	29.9484	5.01382	0.891		13.0403	1.32555	13.147	2.59512	0.891
					19.7969	3.27354	16.7675	3.20852	0.892		17.6939	3.89822	27.809	3.69226	0.892							14.4279	2.33985	30.0041	5.02114	0.892		13.0711	1.32973	13.1853	2.61644	0.892
					19.8488	3.27534	16.8219	3.19245	0.893		17.7587	3.93343	27.7662	3.70638	0.893							14.454	2.33857	30.0599	5.02843	0.893		13.1018	1.33384	13.2232	2.63765	0.893
					19.9017	3.27688	16.877	3.1764	0.894		17.8262	3.96894	27.725	3.72062	0.894							14.4796	2.33718	30.1157	5.03567	0.894		13.1325	1.3379	13.2605	2.65873	0.894
					19.9556	3.27818	16.9327	3.16035	0.895		17.8962	4.00476	27.6854	3.73498	0.895							14.5049	2.33567	30.1717	5.04285	0.895		13.1631	1.34189	13.2972	2.67968	0.895
					20.0105	3.27921	16.989	3.14432	0.896		17.969	4.0409	27.6474	3.74946	0.896							14.5297	2.33405	30.2277	5.04999	0.896		13.1937	1.34582	13.3335	2.7005	0.896
					20.0663	3.27999	17.046	3.12829	0.897		18.0446	4.07735	27.6109	3.76406	0.897							14.554	2.33231	30.2837	5.05706	0.897		13.2243	1.34968	13.3691	2.72117	0.897
					20.1233	3.28051	17.1036	3.11228	0.898		18.123	4.11413	27.5758	3.77877	0.898							14.5779	2.33046	30.3398	5.06408	0.898		13.2547	1.35348	13.4041	2.74169	0.898
					20.1813	3.28076	17.1617	3.09627	0.899		18.2042	4.15124	27.5423	3.79359	0.899							14.6013	2.3285	30.3958	5.07103	0.899		13.285	1.35721	13.4386	2.76205	0.899
					20.2403	3.28074	17.2204	3.08027	0.9		18.2883	4.18868	27.5102	3.80853	0.9							14.6243	2.32642	30.4519	5.0779	0.9		13.3152	1.36088	13.4724	2.78224	0.9
					20.3005	3.28046	17.2798	3.06428	0.901		18.3754	4.22647	27.4796	3.82357	0.901							14.6467	2.32424	30.5079	5.08471	0.901		13.3453	1.36447	13.5055	2.80225	0.901
					20.3618	3.27991	17.3396	3.0483	0.902		18.4655	4.2646	27.4504	3.83873	0.902							14.6687	2.32194	30.5639	5.09143	0.902		13.3752	1.36799	13.538	2.82209	0.902
					20.4242	3.27909	17.4	3.03232	0.903		18.5586	4.30309	27.4226	3.854	0.903							14.6901	2.31953	30.6197	5.09807	0.903		13.4049	1.37145	13.5697	2.84173	0.903
					20.4878	3.278	17.461	3.01635	0.904		18.6548	4.34192	27.3961	3.86937	0.904							14.7111	2.31702	30.6756	5.10463	0.904		13.4344	1.37483	13.6008	2.86118	0.904
					20.5526	3.27664	17.5225	3.00039	0.905		18.7542	4.38112	27.371	3.88486	0.905							14.7315	2.3144	30.7313	5.11108	0.905		13.4637	1.37814	13.6312	2.88043	0.905
					20.6185	3.27501	17.5844	2.98443	0.906		18.8566	4.42067	27.3473	3.90045	0.906							14.7513	2.31169	30.7869	5.11745	0.906		13.4928	1.38138	13.6608	2.89947	0.906
					20.6857	3.27312	17.6469	2.96848	0.907		18.9623	4.46059	27.3249	3.91615	0.907							14.7707	2.30887	30.8424	5.12371	0.907		13.5216	1.38454	13.6896	2.91829	0.907
					20.7541	3.27095	17.7098	2.95253	0.908		19.0712	4.50087	27.3038	3.93195	0.908							14.7895	2.30597	30.8978	5.12986	0.908		13.5502	1.38763	13.7177	2.93689	0.908
					20.8237	3.26853	17.7731	2.93659	0.909		19.1833	4.54152	27.284	3.94787	0.909							14.8077	2.30297	30.953	5.13591	0.909		13.5785	1.39065	13.745	2.95526	0.909
					20.8947	3.26584	17.8369	2.92066	0.91		19.2987	4.58254	27.2654	3.96389	0.91							14.8254	2.29988	31.008	5.14184	0.91		13.6065	1.3936	13.7714	2.97339	0.91
					20.9669	3.26289	17.901	2.90474	0.911		19.4174	4.62393	27.2481	3.98001	0.911							14.8426	2.29672	31.0629	5.14765	0.911		13.6342	1.39647	13.7971	2.99128	0.911
					21.0404	3.25968	17.9656	2.88883	0.912		19.5394	4.66568	27.2321	3.99624	0.912							14.8591	2.29348	31.1176	5.15334	0.912		13.6616	1.39927	13.822	3.00892	0.912
					21.1153	3.25621	18.0305	2.87294	0.913		19.6648	4.70781	27.2173	4.01257	0.913							14.8752	2.29017	31.172	5.1589	0.913		13.6886	1.40199	13.846	3.02631	0.913
					21.1915	3.2525	18.0957	2.85706	0.914		19.7936	4.7503	27.2037	4.02901	0.914							14.8906	2.2868	31.2263	5.16433	0.914		13.7153	1.40464	13.8691	3.04344	0.914
					21.2691	3.24853	18.1612	2.84121	0.915		19.9257	4.79316	27.1913	4.04555	0.915							14.9055	2.28336	31.2803	5.16962	0.915		13.7417	1.40722	13.8914	3.0603	0.915
					21.3481	3.24433	18.227	2.82537	0.916		20.0612	4.83638	27.1801	4.0622	0.916							14.9197	2.27988	31.3341	5.17477	0.916		13.7677	1.40973	13.9128	3.07688	0.916
					21.4285	3.23988	18.293	2.80957	0.917		20.2001	4.87995	27.17	4.07895	0.917							14.9334	2.27635	31.3877	5.17978	0.917		13.7933	1.41216	13.9334	3.09319	0.917
					21.5103	3.23521	18.3593	2.7938	0.918		20.3425	4.92389	27.1612	4.09581	0.918							14.9466	2.27278	31.441	5.18464	0.918		13.8184	1.41453	13.953	3.10921	0.918
					21.5936	3.23031	18.4258	2.77807	0.919		20.4883	4.96817	27.1535	4.11276	0.919							14.9591	2.26918	31.4941	5.18935	0.919		13.8432	1.41682	13.9718	3.12495	0.919
					21.6783	3.22518	18.4924	2.76239	0.92		20.6375	5.0128	27.147	4.12982	0.92							14.9711	2.26556	31.5468	5.19391	0.92		13.8676	1.41904	13.9896	3.14039	0.92
					21.7645	3.21985	18.5592	2.74676	0.921		20.7902	5.05777	27.1416	4.14699	0.921							14.9825	2.26193	31.5993	5.19831	0.921		13.8915	1.4212	14.0066	3.15553	0.921
					21.8522	3.21431	18.626	2.7312	0.922		20.9463	5.10307	27.1373	4.16426	0.922							14.9933	2.25828	31.6515	5.20254	0.922		13.915	1.42329	14.0226	3.17036	0.922
					21.9414	3.20857	18.6929	2.71571	0.923		21.1058	5.14869	27.1342	4.18162	0.923							15.0035	2.25465	31.7034	5.20661	0.923		13.9381	1.42531	14.0377	3.18489	0.923
					22.0322	3.20263	18.7599	2.70029	0.924		21.2688	5.19463	27.1322	4.1991	0.924							15.0132	2.25102	31.755	5.21052	0.924		13.9606	1.42726	14.0519	3.1991	0.924
					22.1245	3.19652	18.8269	2.68497	0.925		21.4351	5.24087	27.1314	4.21667	0.925							15.0222	2.24741	31.8062	5.21425	0.925		13.9827	1.42916	14.0652	3.21299	0.925
					22.2183	3.19023	18.8938	2.66976	0.926		21.6049	5.28741	27.1317	4.23435	0.926							15.0308	2.24383	31.8572	5.21781	0.926		14.0044	1.43099	14.0775	3.22656	0.926
					22.3137	3.18378	18.9607	2.65466	0.927		21.7781	5.33424	27.133	4.25213	0.927							15.0387	2.24029	31.9078	5.22119	0.927		14.0255	1.43276	14.089	3.2398	0.927
					22.4107	3.17717	19.0274	2.63969	0.928		21.9547	5.38133	27.1355	4.27001	0.928							15.0461	2.2368	31.9581	5.2244	0.928		14.0462	1.43447	14.0995	3.25271	0.928
					22.5092	3.17042	19.094	2.62486	0.929		22.1347	5.42869	27.1392	4.28799	0.929							15.0529	2.23337	32.0081	5.22743	0.929		14.0663	1.43612	14.109	3.26528	0.929
					22.6094	3.16354	19.1604	2.61019	0.93		22.3181	5.47628	27.1439	4.30607	0.93							15.0591	2.23001	32.0577	5.23027	0.93		14.086	1.43772	14.1177	3.27752	0.93
					22.7112	3.15653	19.2267	2.5957	0.931		22.5047	5.52411	27.1497	4.32425	0.931							15.0648	2.22673	32.1069	5.23294	0.931		14.1051	1.43926	14.1254	3.28941	0.931
					22.8146	3.14942	19.2926	2.5814	0.932		22.6947	5.57215	27.1567	4.34254	0.932							15.07	2.22354	32.1558	5.23541	0.932		14.1237	1.44076	14.1322	3.30096	0.932
					22.9197	3.1422	19.3583	2.56732	0.933		22.888	5.62039	27.1647	4.36093	0.933							15.0746	2.22045	32.2044	5.23771	0.933		14.1418	1.4422	14.1381	3.31216	0.933
					23.0263	3.1349	19.4236	2.55346	0.934		23.0846	5.66881	27.1739	4.37941	0.934							15.0787	2.21747	32.2525	5.23981	0.934		14.1594	1.4436	14.1431	3.32301	0.934
					23.1347	3.12752	19.4886	2.53985	0.935		23.2843	5.71738	27.1842	4.398	0.935							15.0823	2.21461	32.3003	5.24173	0.935		14.1765	1.44495	14.1471	3.33351	0.935
					23.2446	3.12009	19.5532	2.52652	0.936		23.4873	5.7661	27.1957	4.41669	0.936							15.0853	2.21189	32.3478	5.24346	0.936		14.193	1.44626	14.1503	3.34365	0.936
					23.3562	3.11261	19.6173	2.51347	0.937		23.6935	5.81493	27.2082	4.43548	0.937							15.0878	2.20931	32.3949	5.24499	0.937		14.209	1.44753	14.1526	3.35343	0.937
					23.4695	3.1051	19.6809	2.50074	0.938		23.9028	5.86386	27.2219	4.45437	0.938							15.0898	2.20688	32.4416	5.24634	0.938		14.2244	1.44877	14.154	3.36285	0.938
					23.5845	3.09757	19.744	2.48835	0.939		24.1151	5.91286	27.2367	4.47335	0.939							15.0913	2.20461	32.4879	5.2475	0.939		14.2393	1.44997	14.1545	3.37191	0.939
					23.701	3.09004	19.8065	2.47632	0.94		24.3306	5.96191	27.2526	4.49244	0.94							15.0923	2.20252	32.5338	5.24847	0.94		14.2537	1.45114	14.1541	3.3806	0.94
					23.8193	3.08252	19.8684	2.46468	0.941		24.549	6.01098	27.2697	4.51163	0.941							15.0929	2.20061	32.5794	5.24925	0.941		14.2675	1.45228	14.1529	3.38893	0.941
					23.9392	3.07503	19.9297	2.45344	0.942		24.7704	6.06004	27.288	4.53092	0.942							15.0929	2.1989	32.6245	5.24985	0.942		14.2808	1.45339	14.1508	3.3969	0.942
					24.0607	3.06759	19.9902	2.44264	0.943		24.9946	6.10906	27.3074	4.5503	0.943							15.0925	2.19739	32.6693	5.25025	0.943		14.2936	1.45449	14.1479	3.4045	0.943
					24.1839	3.06021	20.0501	2.4323	0.944		25.2218	6.15802	27.3279	4.56979	0.944							15.0917	2.1961	32.7137	5.25047	0.944		14.3058	1.45556	14.1442	3.41173	0.944
					24.3087	3.05291	20.1092	2.42244	0.945		25.4517	6.20689	27.3497	4.58937	0.945							15.0904	2.19503	32.7578	5.2505	0.945		14.3175	1.45662	14.1396	3.41859	0.945
					24.4352	3.04572	20.1675	2.4131	0.946		25.6844	6.25562	27.3725	4.60905	0.946							15.0886	2.1942	32.8014	5.25035	0.946		14.3287	1.45767	14.1342	3.42508	0.946
					24.5632	3.03863	20.2249	2.40429	0.947		25.9197	6.30419	27.3966	4.62883	0.947							15.0864	2.1936	32.8446	5.25001	0.947		14.3393	1.45871	14.128	3.43121	0.947
					24.6929	3.03168	20.2815	2.39604	0.948		26.1576	6.35256	27.4219	4.64871	0.948							15.0838	2.19326	32.8875	5.24949	0.948		14.3494	1.45974	14.1211	3.43696	0.948
					24.8241	3.02489	20.3371	2.38838	0.949		26.398	6.40069	27.4484	4.66868	0.949							15.0808	2.19318	32.93	5.2488	0.949		14.359	1.46077	14.1134	3.44235	0.949
					24.957	3.01827	20.3918	2.38133	0.95		26.6409	6.44855	27.476	4.68876	0.95							15.0774	2.19336	32.972	5.24792	0.95		14.368	1.4618	14.1049	3.44738	0.95
					25.0914	3.01184	20.4455	2.37492	0.951		26.8862	6.49609	27.5049	4.70893	0.951							15.0736	2.19382	33.0137	5.24687	0.951		14.3765	1.46283	14.0957	3.45203	0.951
					25.2273	3.00563	20.4981	2.36916	0.952		27.1337	6.54327	27.535	4.72919	0.952							15.0695	2.19457	33.055	5.24565	0.952		14.3846	1.46388	14.0857	3.45633	0.952
					25.3647	2.99965	20.5497	2.36408	0.953		27.3835	6.59006	27.5663	4.74956	0.953							15.0649	2.1956	33.0959	5.24426	0.953		14.3921	1.46493	14.0751	3.46025	0.953
					25.5037	2.99392	20.6003	2.3597	0.954		27.6354	6.6364	27.5989	4.77002	0.954							15.06	2.19692	33.1365	5.24269	0.954		14.3991	1.466	14.0637	3.46382	0.954
					25.6441	2.98847	20.6496	2.35605	0.955		27.8893	6.68225	27.6327	4.79057	0.955							15.0548	2.19855	33.1766	5.24096	0.955		14.4056	1.46708	14.0517	3.46703	0.955
					25.786	2.98331	20.6979	2.35313	0.956		28.1451	6.72757	27.6678	4.81123	0.956							15.0492	2.20048	33.2163	5.23907	0.956		14.4117	1.46819	14.039	3.46987	0.956
					25.9293	2.97847	20.7449	2.35097	0.957		28.4027	6.7723	27.7041	4.83198	0.957							15.0433	2.20273	33.2557	5.23702	0.957		14.4172	1.46932	14.0256	3.47236	0.957
					26.074	2.97397	20.7907	2.34957	0.958		28.6621	6.81639	27.7417	4.85282	0.958							15.0371	2.20529	33.2947	5.23481	0.958		14.4223	1.47048	14.0116	3.4745	0.958
					26.22	2.96983	20.8353	2.34897	0.959		28.923	6.8598	27.7805	4.87376	0.959							15.0306	2.20817	33.3333	5.23245	0.959		14.4269	1.47168	13.9971	3.47628	0.959
					26.3674	2.96608	20.8786	2.34916	0.96		29.1854	6.90247	27.8207	4.8948	0.96							15.0238	2.21137	33.3715	5.22994	0.96		14.431	1.4729	13.9819	3.47772	0.96
					26.5161	2.96272	20.9206	2.35015	0.961		29.4492	6.94435	27.8621	4.91593	0.961							15.0167	2.2149	33.4093	5.22728	0.961		14.4347	1.47417	13.9661	3.47881	0.961
					26.666	2.9598	20.9613	2.35196	0.962		29.7142	6.98539	27.9048	4.93715	0.962							15.0093	2.21875	33.4467	5.22448	0.962		14.438	1.47547	13.9498	3.47956	0.962
					26.8172	2.95732	21.0006	2.3546	0.963		29.9803	7.02553	27.9489	4.95847	0.963							15.0017	2.22294	33.4838	5.22153	0.963		14.4408	1.47682	13.9329	3.47997	0.963
					26.9696	2.95531	21.0386	2.35805	0.964		30.2474	7.06472	27.9942	4.97988	0.964							14.9938	2.22745	33.5204	5.21845	0.964		14.4432	1.47822	13.9155	3.48004	0.964
					27.1231	2.95378	21.0752	2.36233	0.965		30.5153	7.10291	28.0408	5.00139	0.965							14.9857	2.2323	33.5567	5.21524	0.965		14.4451	1.47967	13.8975	3.47978	0.965
					27.2777	2.95277	21.1103	2.36744	0.966		30.7838	7.14003	28.0888	5.02299	0.966							14.9774	2.23747	33.5926	5.21189	0.966		14.4467	1.48117	13.8791	3.47919	0.966
					27.4334	2.9523	21.1441	2.37337	0.967		31.053	7.17603	28.1381	5.04468	0.967							14.9688	2.24298	33.6282	5.20842	0.967		14.4478	1.48272	13.8602	3.47827	0.967
					27.5901	2.95237	21.1764	2.38011	0.968		31.3225	7.21086	28.1887	5.06647	0.968							14.9601	2.24881	33.6633	5.20482	0.968		14.4486	1.48433	13.8409	3.47704	0.968
					27.7478	2.95301	21.2072	2.38767	0.969		31.5922	7.24447	28.2406	5.08835	0.969							14.9511	2.25497	33.6981	5.2011	0.969		14.449	1.486	13.8211	3.47549	0.969
					27.9065	2.95425	21.2366	2.39603	0.97		31.862	7.2768	28.2938	5.11032	0.97							14.942	2.26146	33.7325	5.19727	0.97		14.449	1.48774	13.8009	3.47362	0.97
					28.066	2.95609	21.2645	2.40518	0.971		32.1317	7.30779	28.3484	5.13238	0.971							14.9327	2.26827	33.7665	5.19333	0.971		14.4486	1.48954	13.7802	3.47145	0.971
					28.2263	2.95855	21.2909	2.4151	0.972		32.4012	7.33741	28.4043	5.15454	0.972							14.9232	2.2754	33.8001	5.18927	0.972		14.4479	1.4914	13.7592	3.46897	0.972
					28.3875	2.96166	21.3158	2.42579	0.973		32.6702	7.3656	28.4616	5.17678	0.973							14.9135	2.28285	33.8333	5.18511	0.973		14.4469	1.49333	13.7379	3.4662	0.973
					28.5494	2.96543	21.3393	2.43722	0.974		32.9386	7.39231	28.5201	5.19912	0.974							14.9038	2.29061	33.8662	5.18085	0.974		14.4455	1.49534	13.7161	3.46313	0.974
					28.712	2.96987	21.3612	2.44938	0.975		33.2063	7.41751	28.5801	5.22154	0.975							14.8938	2.29867	33.8987	5.17649	0.975		14.4438	1.49741	13.694	3.45977	0.975
					28.8752	2.97499	21.3816	2.46225	0.976		33.473	7.44115	28.6413	5.24406	0.976							14.8838	2.30704	33.9308	5.17203	0.976		14.4418	1.49956	13.6716	3.45613	0.976
					29.039	2.98081	21.4005	2.4758	0.977		33.7386	7.46319	28.7038	5.26666	0.977							14.8736	2.31571	33.9626	5.16748	0.977		14.4395	1.50178	13.6489	3.45222	0.977
					29.2034	2.98734	21.4179	2.49002	0.978		34.0028	7.4836	28.7677	5.28935	0.978							14.8634	2.32467	33.9939	5.16284	0.978		14.4369	1.50407	13.626	3.44802	0.978
					29.3682	2.99459	21.4337	2.50487	0.979		34.2656	7.50235	28.8329	5.31213	0.979							14.853	2.33391	34.0249	5.15811	0.979		14.434	1.50644	13.6027	3.44356	0.979
					29.5335	3.00257	21.4481	2.52034	0.98		34.5267	7.51941	28.8994	5.335	0.98							14.8426	2.34343	34.0555	5.1533	0.98		14.4308	1.50889	13.5792	3.43884	0.98
					29.6992	3.01128	21.461	2.5364	0.981		34.786	7.53478	28.9672	5.35795	0.981							14.832	2.35323	34.0857	5.1484	0.981		14.4274	1.51141	13.5555	3.43385	0.981
					29.8652	3.02073	21.4724	2.55303	0.982		35.0432	7.54843	29.0363	5.38099	0.982							14.8214	2.36329	34.1156	5.14343	0.982		14.4238	1.51401	13.5315	3.42862	0.982
					30.0315	3.03092	21.4824	2.57019	0.983		35.2982	7.56035	29.1067	5.40411	0.983							14.8107	2.37362	34.1451	5.13838	0.983		14.4199	1.51669	13.5073	3.42314	0.983
					30.198	3.04186	21.4909	2.58786	0.984		35.5508	7.57056	29.1783	5.42731	0.984							14.8	2.38419	34.1742	5.13326	0.984		14.4158	1.51944	13.483	3.41742	0.984
					30.3646	3.05354	21.4979	2.60601	0.985		35.8008	7.57904	29.2512	5.4506	0.985							14.7892	2.39501	34.2029	5.12807	0.985		14.4115	1.52227	13.4584	3.41146	0.985
					30.5315	3.06598	21.5035	2.62461	0.986		36.0481	7.58582	29.3254	5.47396	0.986							14.7784	2.40607	34.2313	5.1228	0.986		14.407	1.52517	13.4337	3.40527	0.986
					30.6984	3.07915	21.5077	2.64364	0.987		36.2924	7.59091	29.4008	5.49741	0.987							14.7676	2.41735	34.2592	5.11747	0.987		14.4023	1.52815	13.4089	3.39885	0.987
					30.8653	3.09307	21.5105	2.66306	0.988		36.5337	7.59435	29.4774	5.52093	0.988							14.7567	2.42886	34.2868	5.11208	0.988		14.3974	1.5312	13.3839	3.39222	0.988
					31.0322	3.10773	21.5119	2.68285	0.989		36.7717	7.59617	29.5552	5.54453	0.989							14.7458	2.44058	34.314	5.10662	0.989		14.3924	1.53433	13.3589	3.38537	0.989
					31.199	3.12311	21.5119	2.70299	0.99		37.0062	7.59643	29.6342	5.5682	0.99							14.7349	2.4525	34.3409	5.1011	0.99		14.3871	1.53752	13.3337	3.37831	0.99
					31.3657	3.13922	21.5106	2.72343	0.991		37.2372	7.59517	29.7144	5.59194	0.991							14.724	2.46462	34.3673	5.09552	0.991		14.3818	1.54079	13.3084	3.37105	0.991
					31.5323	3.15604	21.508	2.74416	0.992		37.4645	7.59247	29.7957	5.61575	0.992							14.7131	2.47693	34.3934	5.08987	0.992		14.3763	1.54413	13.2831	3.36359	0.992
					31.6986	3.17356	21.5042	2.76515	0.993		37.6878	7.5884	29.8782	5.63963	0.993							14.7023	2.48942	34.4191	5.08417	0.993		14.3707	1.54753	13.2577	3.35594	0.993
					31.8647	3.19178	21.499	2.78638	0.994		37.9072	7.58305	29.9617	5.66357	0.994							14.6914	2.50208	34.4445	5.07841	0.994		14.3649	1.551	13.2323	3.3481	0.994
					32.0305	3.21067	21.4927	2.8078	0.995		38.1223	7.57652	30.0464	5.68758	0.995							14.6805	2.5149	34.4694	5.0726	0.995		14.3591	1.55453	13.2068	3.34007	0.995
					32.196	3.23023	21.4851	2.82941	0.996		38.3332	7.56891	30.132	5.71165	0.996							14.6697	2.52788	34.494	5.06672	0.996		14.3531	1.55812	13.1813	3.33188	0.996
					32.3611	3.25043	21.4764	2.85117	0.997		38.5397	7.56035	30.2188	5.73577	0.997							14.6589	2.541	34.5182	5.0608	0.997		14.3471	1.56178	13.1558	3.32351	0.997
					32.5258	3.27128	21.4666	2.87306	0.998		38.7417	7.55096	30.3065	5.75994	0.998							14.6482	2.55426	34.5421	5.05481	0.998		14.341	1.56549	13.1303	3.31497	0.998
					32.69	3.29273	21.4557	2.89506	0.999		38.939	7.54087	30.3952	5.78417	0.999							14.6375	2.56765	34.5655	5.04877	0.999		14.3348	1.56925	13.1049	3.30627	0.999
					32.8538	3.31479	21.4437	2.91715	1		39.1317	7.53025	30.4849	5.80844	1							14.6268	2.58117	34.5886	5.04267	1		14.3285	1.57306	13.0794	3.29742	1
					33.017	3.33743	21.4307	2.93929	1.001		39.3195	7.51925	30.5754	5.83275	1.001							14.6162	2.59479	34.6114	5.03652	1.001		14.3223	1.57693	13.054	3.28841	1.001
					33.1797	3.36064	21.4166	2.96148	1.002		39.5024	7.50803	30.6669	5.85709	1.002							14.6057	2.60853	34.6337	5.0303	1.002		14.3159	1.58084	13.0287	3.27925	1.002
					33.3418	3.38439	21.4017	2.98369	1.003		39.6804	7.49678	30.7592	5.88147	1.003							14.5952	2.62236	34.6557	5.02403	1.003		14.3096	1.58479	13.0034	3.26996	1.003
					33.5033	3.40867	21.3858	3.00589	1.004		39.8534	7.48568	30.8523	5.90588	1.004							14.5848	2.63628	34.6774	5.0177	1.004		14.3032	1.58879	12.9782	3.26052	1.004
					33.6642	3.43345	21.3691	3.02807	1.005		40.0212	7.47492	30.9462	5.93031	1.005							14.5745	2.65028	34.6986	5.01132	1.005		14.2968	1.59282	12.953	3.25095	1.005
					33.8244	3.45872	21.3515	3.05022	1.006		40.184	7.4647	31.0409	5.95476	1.006							14.5642	2.66436	34.7195	5.00487	1.006		14.2904	1.59689	12.928	3.24125	1.006
					33.9839	3.48447	21.3332	3.07231	1.007		40.3417	7.45522	31.1362	5.97922	1.007							14.554	2.67851	34.7401	4.99835	1.007		14.284	1.60099	12.9031	3.23143	1.007
					34.1427	3.51066	21.3141	3.09432	1.008		40.4941	7.44669	31.2323	6.00369	1.008							14.5439	2.69272	34.7603	4.99178	1.008		14.2777	1.60511	12.8782	3.22148	1.008
					34.3007	3.53728	21.2943	3.11624	1.009		40.6414	7.43932	31.3289	6.02815	1.009							14.5339	2.70698	34.7801	4.98513	1.009		14.2713	1.60927	12.8535	3.21142	1.009
					34.458	3.56431	21.2738	3.13806	1.01		40.7836	7.43332	31.4262	6.05261	1.01							14.524	2.72129	34.7996	4.97842	1.01		14.265	1.61344	12.829	3.20125	1.01
					34.6145	3.59173	21.2527	3.15975	1.011		40.9205	7.42891	31.524	6.07706	1.011							14.5142	2.73564	34.8188	4.97165	1.011		14.2587	1.61764	12.8045	3.19096	1.011
					34.7702	3.61953	21.2311	3.1813	1.012		41.0523	7.42628	31.6223	6.10148	1.012							14.5045	2.75002	34.8376	4.96479	1.012		14.2524	1.62185	12.7803	3.18057	1.012
					34.9251	3.64769	21.2089	3.2027	1.013		41.179	7.42565	31.7211	6.12587	1.013							14.4948	2.76443	34.856	4.95787	1.013		14.2462	1.62607	12.7561	3.17008	1.013
					35.0792	3.67618	21.1862	3.22393	1.014		41.3005	7.4272	31.8203	6.15023	1.014							14.4853	2.77886	34.8742	4.95087	1.014		14.2401	1.63031	12.7322	3.15949	1.014
					35.2324	3.70499	21.1631	3.24499	1.015		41.417	7.43114	31.9198	6.17454	1.015							14.4759	2.79331	34.892	4.94379	1.015		14.234	1.63455	12.7084	3.14881	1.015
					35.3848	3.73411	21.1396	3.26585	1.016		41.5285	7.43765	32.0197	6.1988	1.016							14.4666	2.80777	34.9095	4.93663	1.016		14.228	1.63879	12.6848	3.13803	1.016
					35.5362	3.76352	21.1157	3.28651	1.017		41.635	7.44689	32.1199	6.22299	1.017							14.4574	2.82223	34.9266	4.92939	1.017		14.2221	1.64304	12.6614	3.12716	1.017
					35.6868	3.7932	21.0915	3.30695	1.018		41.7367	7.45902	32.2204	6.24712	1.018							14.4483	2.83669	34.9435	4.92206	1.018		14.2163	1.64728	12.6382	3.11621	1.018
					35.8365	3.82314	21.067	3.32717	1.019		41.8335	7.47419	32.321	6.27116	1.019							14.4393	2.85114	34.96	4.91464	1.019		14.2106	1.65152	12.6152	3.10517	1.019
					35.9853	3.85333	21.0423	3.34714	1.02		41.9256	7.49251	32.4218	6.29512	1.02							14.4304	2.86558	34.9763	4.90712	1.02		14.2049	1.65575	12.5924	3.09406	1.02
					36.1332	3.88375	21.0175	3.36687	1.021		42.013	7.51411	32.5227	6.31897	1.021							14.4217	2.88001	34.9923	4.89952	1.021		14.1994	1.65997	12.5698	3.08286	1.021
					36.2801	3.91438	20.9924	3.38633	1.022		42.0958	7.53907	32.6237	6.34271	1.022							14.413	2.89441	35.0079	4.89181	1.022		14.194	1.66418	12.5474	3.07159	1.022
					36.426	3.94522	20.9673	3.40553	1.023		42.1742	7.56746	32.7246	6.36633	1.023							14.4045	2.90879	35.0233	4.88401	1.023		14.1887	1.66837	12.5253	3.06024	1.023
					36.5711	3.97626	20.9421	3.42445	1.024		42.2481	7.59933	32.8256	6.38982	1.024							14.3961	2.92313	35.0385	4.8761	1.024		14.1835	1.67254	12.5034	3.04883	1.024
					36.7151	4.00748	20.9168	3.44308	1.025		42.3178	7.63471	32.9264	6.41317	1.025							14.3879	2.93745	35.0534	4.86808	1.025		14.1784	1.67668	12.4817	3.03734	1.025
					36.8582	4.03887	20.8916	3.46141	1.026		42.3834	7.67361	33.0271	6.43636	1.026							14.3797	2.95172	35.068	4.85995	1.026		14.1735	1.68081	12.4603	3.02579	1.026
					37.0003	4.07042	20.8664	3.47944	1.027		42.4448	7.71602	33.1277	6.45939	1.027							14.3717	2.96595	35.0824	4.85171	1.027		14.1687	1.68491	12.4392	3.01418	1.027
					37.1414	4.10213	20.8414	3.49715	1.028		42.5023	7.7619	33.228	6.48224	1.028							14.3638	2.98014	35.0965	4.84336	1.028		14.1641	1.68898	12.4183	3.0025	1.028
					37.2814	4.13398	20.8164	3.51454	1.029		42.5559	7.8112	33.328	6.5049	1.029							14.356	2.99428	35.1104	4.83488	1.029		14.1596	1.69301	12.3976	2.99076	1.029
					37.4205	4.16596	20.7916	3.5316	1.03		42.6058	7.86384	33.4278	6.52736	1.03							14.3483	3.00836	35.1241	4.82628	1.03		14.1552	1.69702	12.3772	2.97896	1.03
					37.5585	4.19807	20.7669	3.54832	1.031		42.6521	7.91973	33.5271	6.5496	1.031							14.3408	3.02239	35.1377	4.81756	1.031		14.151	1.70099	12.3571	2.9671	1.031
					37.6955	4.2303	20.7425	3.5647	1.032		42.6948	7.97876	33.6261	6.57163	1.032							14.3334	3.03636	35.151	4.80871	1.032		14.147	1.70492	12.3373	2.95518	1.032
					37.8314	4.26264	20.7184	3.58072	1.033		42.7342	8.0408	33.7246	6.59341	1.033							14.3261	3.05026	35.1641	4.79973	1.033		14.1432	1.70881	12.3178	2.94321	1.033
					37.9663	4.29507	20.6945	3.59639	1.034		42.7702	8.1057	33.8227	6.61494	1.034							14.3189	3.0641	35.1771	4.79061	1.034		14.1395	1.71267	12.2985	2.93118	1.034
					38.1001	4.3276	20.6709	3.61168	1.035		42.803	8.17332	33.9202	6.63621	1.035							14.3119	3.07788	35.19	4.78136	1.035		14.136	1.71648	12.2795	2.9191	1.035
					38.2328	4.36022	20.6476	3.6266	1.036		42.8328	8.24348	34.0171	6.65721	1.036							14.3049	3.09158	35.2027	4.77196	1.036		14.1326	1.72024	12.2608	2.90697	1.036
					38.3644	4.39291	20.6247	3.64115	1.037		42.8596	8.316	34.1134	6.67791	1.037							14.2981	3.10521	35.2152	4.76243	1.037		14.1295	1.72396	12.2424	2.89479	1.037
					38.4948	4.42567	20.6022	3.6553	1.038		42.8834	8.3907	34.209	6.69832	1.038							14.2915	3.11877	35.2277	4.75275	1.038		14.1265	1.72764	12.2244	2.88256	1.038
					38.6242	4.45849	20.58	3.66907	1.039		42.9045	8.46737	34.304	6.71842	1.039							14.2849	3.13225	35.2401	4.74293	1.039		14.1237	1.73127	12.2066	2.87027	1.039
					38.7523	4.49136	20.5583	3.68243	1.04		42.9229	8.54582	34.3982	6.73819	1.04							14.2785	3.14566	35.2524	4.73296	1.04		14.1211	1.73485	12.1891	2.85794	1.04
					38.8793	4.52428	20.537	3.6954	1.041		42.9387	8.62584	34.4916	6.75762	1.041							14.2722	3.15898	35.2646	4.72284	1.041		14.1187	1.73837	12.1719	2.84557	1.041
					39.0051	4.55723	20.5162	3.70795	1.042		42.9519	8.70721	34.5843	6.77671	1.042							14.266	3.17222	35.2768	4.71257	1.042		14.1165	1.74185	12.1551	2.83314	1.042
					39.1297	4.59021	20.4958	3.72009	1.043		42.9627	8.78973	34.6761	6.79543	1.043							14.26	3.18538	35.2889	4.70214	1.043		14.1145	1.74528	12.1385	2.82067	1.043
					39.2531	4.6232	20.4758	3.73181	1.044		42.9712	8.87319	34.767	6.81378	1.044							14.254	3.19845	35.301	4.69157	1.044		14.1127	1.74866	12.1223	2.80815	1.044
					39.3753	4.65619	20.4564	3.7431	1.045		42.9773	8.95737	34.8571	6.83176	1.045							14.2482	3.21143	35.3131	4.68083	1.045		14.1111	1.75198	12.1064	2.79559	1.045
					39.4961	4.68918	20.4374	3.75397	1.046		42.9811	9.04206	34.9462	6.84933	1.046							14.2425	3.22433	35.3253	4.66994	1.046		14.1097	1.75525	12.0908	2.78298	1.046
					39.6157	4.72215	20.4189	3.76441	1.047		42.9828	9.12705	35.0343	6.86651	1.047							14.2369	3.23714	35.3374	4.6589	1.047		14.1085	1.75847	12.0756	2.77033	1.047
					39.734	4.75509	20.4009	3.77441	1.048		42.9823	9.21215	35.1215	6.88326	1.048							14.2314	3.24986	35.3497	4.64769	1.048		14.1075	1.76164	12.0606	2.75764	1.048
					39.8509	4.78798	20.3834	3.78397	1.049		42.9798	9.29714	35.2077	6.8996	1.049							14.226	3.26249	35.362	4.63633	1.049		14.1068	1.76475	12.0461	2.7449	1.049
					39.9665	4.82082	20.3664	3.79309	1.05		42.9751	9.38184	35.2928	6.9155	1.05							14.2208	3.27502	35.3743	4.62482	1.05		14.1062	1.76781	12.0318	2.73211	1.05
					40.0807	4.85359	20.3499	3.80176	1.051		42.9685	9.46606	35.3769	6.93095	1.051							14.2156	3.28747	35.3868	4.61315	1.051		14.1059	1.77082	12.0179	2.71929	1.051
					40.1935	4.88627	20.3339	3.80998	1.052		42.9599	9.5496	35.4599	6.94596	1.052							14.2106	3.29982	35.3995	4.60132	1.052		14.1058	1.77378	12.0043	2.70642	1.052
					40.3049	4.91885	20.3184	3.81776	1.053		42.9493	9.6323	35.5419	6.96051	1.053							14.2057	3.31207	35.4122	4.58933	1.053		14.1059	1.77668	11.991	2.69351	1.053
					40.4148	4.95131	20.3033	3.82508	1.054		42.9368	9.71398	35.6227	6.97459	1.054							14.2009	3.32424	35.4251	4.5772	1.054		14.1063	1.77954	11.9781	2.68056	1.054
					40.5232	4.98363	20.2887	3.83195	1.055		42.9224	9.79447	35.7025	6.9882	1.055							14.1962	3.3363	35.4383	4.56491	1.055		14.1069	1.78234	11.9655	2.66756	1.055
					40.6301	5.0158	20.2745	3.83837	1.056		42.906	9.87363	35.7811	7.00133	1.056							14.1915	3.34828	35.4516	4.55247	1.056		14.1077	1.7851	11.9533	2.65452	1.056
					40.7355	5.04779	20.2607	3.84433	1.057		42.8878	9.95128	35.8586	7.01397	1.057							14.187	3.36015	35.4652	4.53989	1.057		14.1087	1.78781	11.9414	2.64145	1.057
					40.8394	5.07959	20.2474	3.84984	1.058		42.8676	10.0273	35.9349	7.02613	1.058							14.1826	3.37193	35.479	4.52716	1.058		14.1099	1.79048	11.9298	2.62833	1.058
					40.9416	5.11118	20.2344	3.85489	1.059		42.8456	10.1016	36.0102	7.03779	1.059							14.1783	3.38361	35.493	4.51429	1.059		14.1114	1.79309	11.9186	2.61516	1.059
					41.0423	5.14252	20.2219	3.85949	1.06		42.8216	10.1739	36.0842	7.04895	1.06							14.1741	3.3952	35.5074	4.50128	1.06		14.1132	1.79567	11.9078	2.60196	1.06
					41.1412	5.17361	20.2096	3.86364	1.061		42.7957	10.2442	36.1571	7.05962	1.061							14.1699	3.40669	35.5221	4.48813	1.061		14.1151	1.7982	11.8973	2.58872	1.061
					41.2385	5.20441	20.1978	3.86734	1.062		42.7679	10.3124	36.2289	7.06978	1.062							14.1659	3.41808	35.5371	4.47486	1.062		14.1173	1.80069	11.8871	2.57543	1.062
					41.3341	5.23491	20.1862	3.87058	1.063		42.7381	10.3783	36.2996	7.07944	1.063							14.162	3.42938	35.5524	4.46146	1.063		14.1198	1.80315	11.8773	2.5621	1.063
					41.428	5.26507	20.1748	3.87338	1.064		42.7064	10.4419	36.3691	7.0886	1.064							14.1581	3.44058	35.5682	4.44793	1.064		14.1224	1.80557	11.8678	2.54874	1.064
					41.5201	5.29487	20.1638	3.87574	1.065		42.6727	10.5031	36.4374	7.09726	1.065							14.1543	3.45168	35.5843	4.43429	1.065		14.1253	1.80795	11.8587	2.53533	1.065
					41.6104	5.32428	20.1529	3.87765	1.066		42.6369	10.5617	36.5047	7.10542	1.066							14.1506	3.46269	35.6009	4.42054	1.066		14.1285	1.8103	11.85	2.52188	1.066
					41.6988	5.35327	20.1422	3.87913	1.067		42.5992	10.6176	36.5709	7.11308	1.067							14.147	3.4736	35.6179	4.40669	1.067		14.1319	1.81262	11.8416	2.50839	1.067
					41.7854	5.38182	20.1317	3.88018	1.068		42.5594	10.6709	36.6359	7.12024	1.068							14.1435	3.48441	35.6354	4.39273	1.068		14.1355	1.81492	11.8336	2.49486	1.068
					41.8701	5.4099	20.1213	3.8808	1.069		42.5175	10.7214	36.6999	7.12691	1.069							14.14	3.49512	35.6533	4.37868	1.069		14.1393	1.81719	11.8259	2.48129	1.069
					41.9528	5.43747	20.111	3.881	1.07		42.4735	10.7691	36.7628	7.1331	1.07							14.1366	3.50574	35.6718	4.36455	1.07		14.1435	1.81944	11.8186	2.46768	1.07
					42.0336	5.46451	20.1007	3.88078	1.071		42.4274	10.8139	36.8247	7.13881	1.071							14.1333	3.51626	35.6908	4.35034	1.071		14.1478	1.82167	11.8116	2.45403	1.071
					42.1124	5.49098	20.0904	3.88015	1.072		42.3792	10.8558	36.8855	7.14404	1.072							14.13	3.52669	35.7103	4.33606	1.072		14.1524	1.82388	11.805	2.44034	1.072
					42.1892	5.51685	20.08	3.87911	1.073		42.3288	10.8946	36.9453	7.14881	1.073							14.1268	3.53702	35.7304	4.32171	1.073		14.1572	1.82608	11.7987	2.42661	1.073
					42.2638	5.54209	20.0696	3.87768	1.074		42.2761	10.9304	37.0042	7.15312	1.074							14.1237	3.54726	35.7511	4.30732	1.074		14.1623	1.82828	11.7928	2.41284	1.074
					42.3364	5.56667	20.0591	3.87586	1.075		42.2213	10.9632	37.0621	7.15698	1.075							14.1206	3.55739	35.7725	4.29287	1.075		14.1676	1.83046	11.7873	2.39903	1.075
					42.4068	5.59055	20.0485	3.87366	1.076		42.1641	10.9928	37.119	7.1604	1.076							14.1176	3.56744	35.7944	4.27839	1.076		14.1731	1.83265	11.7821	2.38518	1.076
					42.475	5.61371	20.0376	3.87108	1.077		42.1048	11.0193	37.1751	7.16339	1.077							14.1146	3.57739	35.817	4.26389	1.077		14.1789	1.83484	11.7773	2.37129	1.077
					42.541	5.6361	20.0265	3.86813	1.078		42.0431	11.0426	37.2303	7.16597	1.078							14.1117	3.58724	35.8403	4.24936	1.078		14.1849	1.83703	11.7729	2.35736	1.078
					42.6048	5.6577	20.0151	3.86483	1.079		41.9791	11.0627	37.2846	7.16814	1.079							14.1089	3.597	35.8643	4.23483	1.079		14.1912	1.83923	11.7688	2.34339	1.079
					42.6662	5.67847	20.0033	3.86118	1.08		41.9129	11.0797	37.3381	7.16992	1.08							14.106	3.60667	35.889	4.22031	1.08		14.1977	1.84145	11.7651	2.32938	1.08
					42.7253	5.69839	19.9913	3.8572	1.081		41.8442	11.0934	37.3908	7.17132	1.081							14.1033	3.61624	35.9144	4.20579	1.081		14.2044	1.84368	11.7617	2.31534	1.081
					42.7821	5.71741	19.9787	3.85288	1.082		41.7733	11.1039	37.4428	7.17236	1.082							14.1005	3.62572	35.9406	4.19131	1.082		14.2114	1.84594	11.7588	2.30125	1.082
					42.8364	5.73552	19.9658	3.84824	1.083		41.6999	11.1112	37.4941	7.17305	1.083							14.0978	3.63511	35.9676	4.17685	1.083		14.2186	1.84823	11.7561	2.28713	1.083
					42.8882	5.75268	19.9523	3.8433	1.084		41.6243	11.1153	37.5446	7.1734	1.084							14.0951	3.6444	35.9954	4.16245	1.084		14.226	1.85054	11.7539	2.27297	1.084
					42.9376	5.76886	19.9383	3.83805	1.085		41.5462	11.1162	37.5946	7.17344	1.085							14.0925	3.6536	36.0239	4.14811	1.085		14.2337	1.85289	11.752	2.25877	1.085
					42.9845	5.78405	19.9237	3.83252	1.086		41.4658	11.1139	37.6439	7.17318	1.086							14.0899	3.6627	36.0533	4.13383	1.086		14.2416	1.85529	11.7505	2.24454	1.086
					43.0287	5.7982	19.9085	3.82671	1.087		41.3831	11.1084	37.6926	7.17264	1.087							14.0873	3.67171	36.0835	4.11964	1.087		14.2497	1.85772	11.7494	2.23026	1.087
					43.0704	5.81131	19.8926	3.82064	1.088		41.298	11.0998	37.7408	7.17183	1.088							14.0847	3.68064	36.1146	4.10555	1.088		14.2581	1.86021	11.7486	2.21595	1.088
					43.1094	5.82335	19.8759	3.81431	1.089		41.2105	11.088	37.7885	7.17077	1.089							14.0821	3.68946	36.1466	4.09156	1.089		14.2667	1.86276	11.7482	2.20161	1.089
					43.1457	5.8343	19.8586	3.80773	1.09		41.1207	11.0731	37.8357	7.16948	1.09							14.0796	3.6982	36.1794	4.07769	1.09		14.2755	1.86537	11.7482	2.18722	1.09
					43.1793	5.84415	19.8404	3.80092	1.091		41.0286	11.0552	37.8824	7.16798	1.091							14.0771	3.70684	36.2132	4.06396	1.091		14.2845	1.86804	11.7485	2.1728	1.091
					43.2101	5.85288	19.8214	3.79389	1.092		40.9342	11.0342	37.9288	7.16628	1.092							14.0745	3.71539	36.2478	4.05037	1.092		14.2937	1.87079	11.7492	2.15835	1.092
					43.2382	5.86049	19.8015	3.78665	1.093		40.8376	11.0102	37.9748	7.16441	1.093							14.072	3.72385	36.2834	4.03693	1.093		14.3031	1.87361	11.7504	2.14386	1.093
					43.2634	5.86697	19.7807	3.77921	1.094		40.7386	10.9833	38.0205	7.16238	1.094							14.0695	3.73222	36.32	4.02367	1.094		14.3128	1.87652	11.7518	2.12934	1.094
					43.2858	5.87231	19.759	3.77158	1.095		40.6375	10.9535	38.0659	7.16022	1.095							14.0669	3.74049	36.3574	4.01059	1.095		14.3227	1.87951	11.7537	2.11478	1.095
					43.3053	5.87653	19.7363	3.76377	1.096		40.5341	10.9209	38.111	7.15794	1.096							14.0644	3.74867	36.3959	3.99771	1.096		14.3327	1.8826	11.7559	2.10019	1.096
					43.3218	5.87961	19.7126	3.7558	1.097		40.4286	10.8855	38.1559	7.15555	1.097							14.0618	3.75676	36.4353	3.98503	1.097		14.343	1.88579	11.7586	2.08556	1.097
					43.3355	5.88158	19.6878	3.74767	1.098		40.3209	10.8474	38.2007	7.15308	1.098							14.0592	3.76476	36.4757	3.97258	1.098		14.3534	1.88908	11.7616	2.0709	1.098
					43.3461	5.88245	19.6619	3.73939	1.099		40.2112	10.8066	38.2452	7.15055	1.099							14.0567	3.77266	36.517	3.96035	1.099		14.3641	1.89249	11.7649	2.05621	1.099
					43.3538	5.88223	19.635	3.73098	1.1		40.0994	10.7633	38.2897	7.14797	1.1							14.054	3.78047	36.5594	3.94837	1.1		14.3749	1.89601	11.7687	2.04149	1.1
					43.3585	5.88095	19.6069	3.72244	1.101		39.9856	10.7174	38.3341	7.14536	1.101							14.0514	3.78819	36.6027	3.93665	1.101		14.3859	1.89966	11.7729	2.02674	1.101
					43.3601	5.87864	19.5776	3.71378	1.102		39.8698	10.6692	38.3783	7.14273	1.102							14.0487	3.79581	36.6471	3.92519	1.102		14.3971	1.90343	11.7774	2.01196	1.102
					43.3587	5.87532	19.5472	3.70502	1.103		39.7521	10.6186	38.4226	7.14011	1.103							14.046	3.80334	36.6924	3.91402	1.103		14.4085	1.90734	11.7824	1.99715	1.103
					43.3542	5.87105	19.5155	3.69616	1.104		39.6326	10.5658	38.4669	7.1375	1.104							14.0433	3.81078	36.7388	3.90313	1.104		14.42	1.91138	11.7877	1.98231	1.104
					43.3467	5.86585	19.4826	3.68722	1.105		39.5112	10.5108	38.5111	7.13492	1.105							14.0405	3.81812	36.7862	3.89254	1.105		14.4317	1.91558	11.7934	1.96745	1.105
					43.3361	5.85979	19.4485	3.67819	1.106		39.3881	10.4538	38.5555	7.1324	1.106							14.0376	3.82536	36.8346	3.88226	1.106		14.4436	1.91992	11.7996	1.95256	1.106
					43.3225	5.85291	19.4131	3.6691	1.107		39.2632	10.3948	38.5999	7.12993	1.107							14.0348	3.83251	36.8839	3.8723	1.107		14.4556	1.92441	11.8061	1.93764	1.107
					43.3058	5.84527	19.3764	3.65994	1.108		39.1367	10.3339	38.6443	7.12753	1.108							14.0318	3.83956	36.9343	3.86266	1.108		14.4678	1.92907	11.813	1.9227	1.108
					43.2861	5.83694	19.3384	3.65073	1.109		39.0086	10.2712	38.6889	7.12522	1.109							14.0288	3.84652	36.9857	3.85337	1.109		14.48	1.93389	11.8203	1.90774	1.109
					43.2632	5.82798	19.2991	3.64147	1.11		38.879	10.2068	38.7337	7.12301	1.11							14.0258	3.85338	37.0381	3.84442	1.11		14.4925	1.93889	11.8281	1.89275	1.11
					43.2374	5.81847	19.2584	3.63216	1.111		38.7479	10.1409	38.7785	7.1209	1.111							14.0226	3.86014	37.0915	3.83582	1.111		14.505	1.94406	11.8362	1.87775	1.111
					43.2086	5.80849	19.2165	3.62283	1.112		38.6154	10.0735	38.8236	7.1189	1.112							14.0195	3.8668	37.1459	3.82758	1.112		14.5177	1.94941	11.8447	1.86273	1.112
					43.1767	5.79812	19.1732	3.61346	1.113		38.4816	10.0048	38.8688	7.11702	1.113							14.0162	3.87336	37.2012	3.81971	1.113		14.5305	1.95494	11.8537	1.84769	1.113
					43.1419	5.78745	19.1285	3.60407	1.114		38.3464	9.93474	38.9142	7.11527	1.114							14.0128	3.87982	37.2575	3.81221	1.114		14.5433	1.96066	11.863	1.83263	1.114
					43.1042	5.77656	19.0826	3.59466	1.115		38.2101	9.86355	38.9598	7.11366	1.115							14.0094	3.88618	37.3148	3.80508	1.115		14.5563	1.96658	11.8728	1.81756	1.115
					43.0635	5.76555	19.0353	3.58524	1.116		38.0726	9.79131	39.0056	7.11218	1.116							14.0059	3.89244	37.373	3.79833	1.116		14.5694	1.97269	11.883	1.80248	1.116
					43.02	5.75452	18.9866	3.5758	1.117		37.934	9.71811	39.0516	7.11085	1.117							14.0023	3.89859	37.4321	3.79197	1.117		14.5825	1.979	11.8936	1.78739	1.117
					42.9737	5.74356	18.9366	3.56637	1.118		37.7944	9.64405	39.0979	7.10966	1.118							13.9986	3.90464	37.4922	3.786	1.118		14.5957	1.98551	11.9046	1.77229	1.118
					42.9246	5.73278	18.8853	3.55693	1.119		37.6538	9.56924	39.1443	7.10862	1.119							13.9948	3.91058	37.5531	3.78041	1.119		14.609	1.99223	11.916	1.75718	1.119
					42.8728	5.72228	18.8327	3.54749	1.12		37.5123	9.49376	39.191	7.10772	1.12							13.9909	3.91642	37.615	3.77522	1.12		14.6223	1.99916	11.9279	1.74207	1.12
					42.8183	5.71216	18.7787	3.53805	1.121		37.37	9.41773	39.2379	7.10696	1.121							13.9869	3.92215	37.6777	3.77041	1.121		14.6357	2.0063	11.9402	1.72696	1.121
					42.7612	5.70253	18.7235	3.52861	1.122		37.227	9.34122	39.285	7.10635	1.122							13.9828	3.92777	37.7412	3.766	1.122		14.6491	2.01366	11.9529	1.71185	1.122
					42.7015	5.69348	18.667	3.51919	1.123		37.0832	9.26433	39.3323	7.10588	1.123							13.9785	3.93328	37.8056	3.76197	1.123		14.6625	2.02123	11.966	1.69675	1.123
					42.6394	5.68512	18.6092	3.50977	1.124		36.9388	9.18714	39.3798	7.10554	1.124							13.9742	3.93867	37.8708	3.75833	1.124		14.6759	2.02901	11.9796	1.68165	1.124
					42.5748	5.67755	18.5502	3.50035	1.125		36.7938	9.10973	39.4275	7.10533	1.125							13.9697	3.94396	37.9368	3.75508	1.125		14.6893	2.03701	11.9936	1.66657	1.125
					42.5079	5.67086	18.4899	3.49095	1.126		36.6483	9.03218	39.4754	7.10525	1.126							13.9651	3.94913	38.0035	3.75221	1.126		14.7027	2.04523	12.0081	1.6515	1.126
					42.4388	5.66515	18.4285	3.48155	1.127		36.5024	8.95456	39.5234	7.10528	1.127							13.9603	3.95419	38.071	3.74972	1.127		14.7161	2.05366	12.023	1.63645	1.127
					42.3674	5.6605	18.3658	3.47216	1.128		36.3561	8.87695	39.5716	7.10541	1.128							13.9555	3.95912	38.1392	3.7476	1.128		14.7295	2.06232	12.0383	1.62142	1.128
					42.2939	5.65699	18.302	3.46278	1.129		36.2095	8.7994	39.6199	7.10564	1.129							13.9504	3.96394	38.208	3.74585	1.129		14.7428	2.07119	12.054	1.60641	1.129
					42.2184	5.65471	18.2371	3.4534	1.13		36.0625	8.72197	39.6684	7.10596	1.13							13.9453	3.96865	38.2775	3.74446	1.13		14.7561	2.08027	12.0703	1.59144	1.13
					42.1409	5.65373	18.171	3.44403	1.131		35.9154	8.64471	39.7169	7.10636	1.131							13.94	3.97322	38.3477	3.74342	1.131		14.7693	2.08957	12.0869	1.5765	1.131
					42.0616	5.6541	18.1039	3.43466	1.132		35.7681	8.56768	39.7655	7.10682	1.132							13.9345	3.97768	38.4184	3.74273	1.132		14.7824	2.09909	12.104	1.5616	1.132
					41.9804	5.65589	18.0358	3.42529	1.133		35.6207	8.49091	39.8141	7.10733	1.133							13.9289	3.98201	38.4896	3.74237	1.133		14.7954	2.10881	12.1216	1.54674	1.133
					41.8976	5.65914	17.9667	3.41591	1.134		35.4732	8.41444	39.8627	7.10787	1.134							13.9231	3.98622	38.5614	3.74235	1.134		14.8084	2.11874	12.1396	1.53193	1.134
					41.8133	5.66389	17.8965	3.40653	1.135		35.3258	8.33831	39.9114	7.10844	1.135							13.9171	3.99029	38.6337	3.74265	1.135		14.8212	2.12887	12.158	1.51718	1.135
					41.7274	5.67018	17.8255	3.39714	1.136		35.1783	8.26254	39.96	7.10901	1.136							13.911	3.99424	38.7065	3.74325	1.136		14.8338	2.13921	12.1769	1.50249	1.136
					41.64	5.67801	17.7535	3.38773	1.137		35.031	8.18715	40.0085	7.10958	1.137							13.9047	3.99806	38.7797	3.74416	1.137		14.8464	2.14974	12.1963	1.48787	1.137
					41.5514	5.68741	17.6807	3.37831	1.138		34.8838	8.11215	40.057	7.11012	1.138							13.8982	4.00174	38.8532	3.74535	1.138		14.8588	2.16046	12.2161	1.47332	1.138
					41.4615	5.69837	17.6071	3.36887	1.139		34.7367	8.03756	40.1052	7.11063	1.139							13.8915	4.00529	38.9271	3.74682	1.139		14.871	2.17137	12.2364	1.45884	1.139
					41.3705	5.71089	17.5327	3.3594	1.14		34.5899	7.96339	40.1534	7.11108	1.14							13.8847	4.0087	39.0014	3.74855	1.14		14.883	2.18246	12.2571	1.44446	1.14
					41.2785	5.72494	17.4576	3.34991	1.141		34.4433	7.88963	40.2013	7.11145	1.141							13.8776	4.01198	39.0758	3.75054	1.141		14.8948	2.19373	12.2783	1.43017	1.141
					41.1854	5.7405	17.3817	3.34038	1.142		34.2971	7.81629	40.249	7.11173	1.142							13.8704	4.01511	39.1506	3.75276	1.142		14.9064	2.20517	12.3	1.41598	1.142
					41.0915	5.75753	17.3052	3.33081	1.143		34.1511	7.74335	40.2964	7.11191	1.143							13.863	4.0181	39.2255	3.75521	1.143		14.9178	2.21678	12.3221	1.4019	1.143
					40.9968	5.77599	17.2281	3.3212	1.144		34.0055	7.67081	40.3434	7.11196	1.144							13.8553	4.02095	39.3006	3.75787	1.144		14.929	2.22854	12.3447	1.38794	1.144
					40.9015	5.79582	17.1505	3.31154	1.145		33.8602	7.59865	40.3902	7.11187	1.145							13.8475	4.02366	39.3758	3.76073	1.145		14.9399	2.24045	12.3678	1.37411	1.145
					40.8055	5.81696	17.0723	3.30183	1.146		33.7154	7.52686	40.4365	7.11161	1.146							13.8394	4.02621	39.451	3.76378	1.146		14.9505	2.2525	12.3913	1.36041	1.146
					40.7089	5.83933	16.9937	3.29205	1.147		33.571	7.45541	40.4824	7.11118	1.147							13.8311	4.02862	39.5263	3.767	1.147		14.9608	2.26469	12.4153	1.34686	1.147
					40.6119	5.86287	16.9146	3.28222	1.148		33.4271	7.3843	40.5278	7.11056	1.148							13.8227	4.03088	39.6016	3.77037	1.148		14.9709	2.277	12.4398	1.33346	1.148
					40.5145	5.88749	16.8352	3.27231	1.149		33.2836	7.31348	40.5727	7.10972	1.149							13.8139	4.03298	39.6769	3.77389	1.149		14.9806	2.28943	12.4647	1.32023	1.149
					40.4168	5.91309	16.7555	3.26233	1.15		33.1407	7.24294	40.6171	7.10865	1.15							13.805	4.03493	39.7521	3.77753	1.15		14.99	2.30197	12.4901	1.30717	1.15
					40.3188	5.93959	16.6754	3.25227	1.151		32.9983	7.17266	40.6608	7.10734	1.151							13.7958	4.03672	39.8271	3.78129	1.151		14.9991	2.31461	12.516	1.2943	1.151
					40.2207	5.96688	16.5952	3.24213	1.152		32.8564	7.1026	40.7039	7.10577	1.152							13.7864	4.03836	39.902	3.78516	1.152		15.0078	2.32733	12.5423	1.28162	1.152
					40.1225	5.99487	16.5148	3.23189	1.153		32.715	7.03274	40.7463	7.10391	1.153							13.7768	4.03983	39.9766	3.7891	1.153		15.0162	2.34014	12.5691	1.26915	1.153
					40.0241	6.02346	16.4342	3.22155	1.154		32.5742	6.96305	40.788	7.10177	1.154							13.7669	4.04114	40.051	3.79312	1.154		15.0241	2.35302	12.5963	1.2569	1.154
					39.9258	6.05252	16.3535	3.21111	1.155		32.434	6.89351	40.8289	7.09932	1.155							13.7568	4.04229	40.1251	3.7972	1.155		15.0317	2.36596	12.6241	1.24488	1.155
					39.8275	6.08197	16.2728	3.20057	1.156		32.2943	6.82409	40.869	7.09655	1.156							13.7465	4.04328	40.1989	3.80133	1.156		15.0389	2.37894	12.6523	1.2331	1.156
					39.7293	6.11169	16.1921	3.18991	1.157		32.1552	6.75477	40.9083	7.09344	1.157							13.7359	4.0441	40.2723	3.80548	1.157		15.0456	2.39197	12.6809	1.22158	1.157
					39.6312	6.14157	16.1115	3.17913	1.158		32.0168	6.68552	40.9467	7.08998	1.158							13.725	4.04474	40.3454	3.80966	1.158		15.0519	2.40502	12.71	1.21032	1.158
					39.5333	6.1715	16.031	3.16823	1.159		31.8789	6.61633	40.9841	7.08617	1.159							13.7139	4.04522	40.4179	3.81384	1.159		15.0577	2.41809	12.7396	1.19934	1.159
					39.4356	6.20138	15.9506	3.1572	1.16		31.7416	6.54716	41.0206	7.08198	1.16							13.7025	4.04553	40.49	3.81801	1.16		15.0631	2.43116	12.7696	1.18865	1.16
					39.338	6.23111	15.8705	3.14604	1.161		31.6049	6.47801	41.0561	7.07741	1.161							13.6909	4.04566	40.5616	3.82216	1.161		15.0679	2.44423	12.8001	1.17827	1.161
					39.2407	6.26058	15.7906	3.13473	1.162		31.4689	6.40887	41.0905	7.07245	1.162							13.679	4.04562	40.6326	3.82628	1.162		15.0723	2.45728	12.831	1.1682	1.162
					39.1437	6.28969	15.7109	3.12328	1.163		31.3334	6.33971	41.1239	7.06709	1.163							13.6669	4.0454	40.703	3.83036	1.163		15.0762	2.47031	12.8624	1.15846	1.163
					39.0469	6.31834	15.6316	3.11169	1.164		31.1985	6.27053	41.1561	7.06131	1.164							13.6545	4.045	40.7728	3.83439	1.164		15.0795	2.48329	12.8942	1.14906	1.164
					38.9503	6.34645	15.5527	3.09994	1.165		31.0643	6.20132	41.1872	7.05512	1.165							13.6418	4.04442	40.842	3.83834	1.165		15.0824	2.49622	12.9264	1.14001	1.165
					38.8541	6.37393	15.4742	3.08803	1.166		30.9306	6.13208	41.2171	7.04851	1.166							13.6288	4.04366	40.9105	3.84223	1.166		15.0846	2.50909	12.9591	1.13132	1.166
					38.758	6.40068	15.3962	3.07596	1.167		30.7976	6.06282	41.2458	7.04146	1.167							13.6156	4.04272	40.9783	3.84602	1.167		15.0863	2.52188	12.9923	1.123	1.167
					38.6622	6.42663	15.3187	3.06373	1.168		30.6651	5.99353	41.2733	7.03398	1.168							13.6021	4.04159	41.0453	3.84972	1.168		15.0874	2.53459	13.0258	1.11507	1.168
					38.5666	6.4517	15.2417	3.05132	1.169		30.5333	5.92421	41.2995	7.02606	1.169							13.5884	4.04027	41.1116	3.85332	1.169		15.088	2.5472	13.0598	1.10754	1.169
					38.4712	6.47583	15.1653	3.03874	1.17		30.402	5.85489	41.3244	7.0177	1.17							13.5743	4.03877	41.1771	3.8568	1.17		15.0879	2.55969	13.0942	1.10041	1.17
					38.376	6.49893	15.0895	3.02599	1.171		30.2713	5.78557	41.348	7.00889	1.171							13.56	4.03708	41.2418	3.86015	1.171		15.0873	2.57207	13.129	1.0937	1.171
					38.2809	6.52096	15.0144	3.01305	1.172		30.1413	5.71628	41.3703	6.99964	1.172							13.5454	4.0352	41.3056	3.86338	1.172		15.086	2.58432	13.1642	1.0874	1.172
					38.186	6.54185	14.94	2.99994	1.173		30.0118	5.64702	41.3912	6.98994	1.173							13.5305	4.03313	41.3686	3.86647	1.173		15.0841	2.59642	13.1998	1.08154	1.173
					38.0911	6.56155	14.8663	2.98664	1.174		29.8829	5.57783	41.4107	6.97979	1.174							13.5154	4.03087	41.4307	3.86942	1.174		15.0816	2.60836	13.2358	1.07611	1.174
					37.9962	6.58001	14.7934	2.97315	1.175		29.7546	5.50873	41.4288	6.96921	1.175							13.4999	4.02841	41.492	3.87221	1.175		15.0784	2.62014	13.2722	1.07112	1.175
					37.9012	6.5972	14.7212	2.95947	1.176		29.6269	5.43975	41.4455	6.95817	1.176							13.4842	4.02576	41.5523	3.87484	1.176		15.0745	2.63174	13.309	1.06658	1.176
					37.8062	6.61307	14.6499	2.94559	1.177		29.4998	5.37094	41.4607	6.9467	1.177							13.4682	4.02291	41.6118	3.87732	1.177		15.07	2.64315	13.3461	1.06249	1.177
					37.711	6.62759	14.5795	2.93153	1.178		29.3733	5.30231	41.4745	6.9348	1.178							13.4519	4.01987	41.6703	3.87962	1.178		15.0648	2.65436	13.3836	1.05885	1.178
					37.6157	6.64073	14.5099	2.91727	1.179		29.2473	5.23392	41.4869	6.92246	1.179							13.4354	4.01663	41.7279	3.88175	1.179		15.0589	2.66537	13.4214	1.05567	1.179
					37.52	6.65246	14.4413	2.90281	1.18		29.122	5.16581	41.4978	6.9097	1.18							13.4186	4.01319	41.7846	3.8837	1.18		15.0523	2.67615	13.4596	1.05294	1.18
					37.424	6.66278	14.3736	2.88816	1.181		28.9973	5.09802	41.5072	6.89652	1.181							13.4014	4.00955	41.8403	3.88547	1.181		15.0451	2.68671	13.4981	1.05066	1.181
					37.3277	6.67165	14.3068	2.87331	1.182		28.8731	5.03061	41.5151	6.88292	1.182							13.384	4.00571	41.8951	3.88706	1.182		15.0371	2.69702	13.537	1.04883	1.182
					37.2308	6.67907	14.2411	2.85826	1.183		28.7496	4.96362	41.5216	6.86893	1.183							13.3664	4.00167	41.9489	3.88845	1.183		15.0284	2.70709	13.5761	1.04745	1.183
					37.1333	6.68503	14.1763	2.84301	1.184		28.6266	4.8971	41.5266	6.85454	1.184							13.3484	3.99743	42.0018	3.88966	1.184		15.019	2.7169	13.6156	1.04652	1.184
					37.0353	6.68952	14.1126	2.82757	1.185		28.5043	4.83112	41.5301	6.83976	1.185							13.3302	3.99299	42.0538	3.89067	1.185		15.0089	2.72644	13.6553	1.04601	1.185
					36.9365	6.69255	14.0499	2.81192	1.186		28.3826	4.76573	41.5322	6.8246	1.186							13.3117	3.98834	42.1049	3.89148	1.186		14.9981	2.7357	13.6953	1.04594	1.186
					36.8369	6.69411	13.9883	2.79608	1.187		28.2616	4.701	41.5328	6.80908	1.187							13.293	3.98349	42.155	3.8921	1.187		14.9865	2.74468	13.7356	1.04629	1.187
					36.7365	6.69421	13.9278	2.78005	1.188		28.1412	4.63697	41.532	6.7932	1.188							13.274	3.97844	42.2042	3.89252	1.188		14.9742	2.75337	13.7761	1.04705	1.188
					36.6351	6.69285	13.8683	2.76382	1.189		28.0214	4.57373	41.5297	6.77698	1.189							13.2547	3.97318	42.2526	3.89274	1.189		14.9612	2.76176	13.8169	1.0482	1.189
					36.5327	6.69005	13.8099	2.7474	1.19		27.9023	4.51133	41.526	6.76043	1.19							13.2351	3.96772	42.3	3.89276	1.19		14.9474	2.76984	13.8578	1.04975	1.19
					36.4292	6.68581	13.7527	2.73079	1.191		27.7839	4.44983	41.5209	6.74356	1.191							13.2153	3.96205	42.3466	3.89258	1.191		14.9329	2.7776	13.899	1.05167	1.191
					36.3245	6.68015	13.6966	2.71398	1.192		27.6661	4.38931	41.5144	6.72638	1.192							13.1952	3.95618	42.3924	3.89219	1.192		14.9177	2.78504	13.9404	1.05395	1.192
					36.2186	6.67308	13.6416	2.69699	1.193		27.5491	4.32983	41.5066	6.70891	1.193							13.1749	3.9501	42.4373	3.8916	1.193		14.9017	2.79215	13.9819	1.05657	1.193
					36.1113	6.66462	13.5878	2.67982	1.194		27.4327	4.27146	41.4973	6.69115	1.194							13.1543	3.94382	42.4814	3.89082	1.194		14.885	2.79893	14.0236	1.05953	1.194
					36.0026	6.65479	13.5351	2.66246	1.195		27.3171	4.21427	41.4868	6.67313	1.195							13.1335	3.93733	42.5248	3.88983	1.195		14.8676	2.80536	14.0655	1.0628	1.195
					35.8924	6.6436	13.4836	2.64493	1.196		27.2023	4.15832	41.475	6.65486	1.196							13.1125	3.93064	42.5674	3.88864	1.196		14.8494	2.81145	14.1075	1.06637	1.196
					35.7807	6.63108	13.4332	2.62722	1.197		27.0882	4.10369	41.4619	6.63635	1.197							13.0912	3.92374	42.6093	3.88725	1.197		14.8305	2.81718	14.1495	1.07023	1.197
					35.6673	6.61724	13.3839	2.60934	1.198		26.9748	4.05043	41.4475	6.61761	1.198							13.0696	3.91664	42.6505	3.88567	1.198		14.8108	2.82256	14.1917	1.07434	1.198
					35.5523	6.60211	13.3359	2.59129	1.199		26.8623	3.99861	41.432	6.59866	1.199							13.0479	3.90932	42.691	3.88388	1.199		14.7904	2.82758	14.2339	1.0787	1.199
					35.4356	6.58571	13.2889	2.57307	1.2		26.7506	3.94829	41.4153	6.57952	1.2							13.0259	3.90181	42.7309	3.88191	1.2		14.7693	2.83223	14.2762	1.08328	1.2
					35.317	6.56806	13.2432	2.55469	1.201		26.6397	3.89954	41.3974	6.56019	1.201							13.0037	3.89409	42.7702	3.87973	1.201		14.7475	2.83651	14.3186	1.08808	1.201
					35.1966	6.54918	13.1986	2.53616	1.202		26.5296	3.85241	41.3785	6.5407	1.202							12.9813	3.88616	42.8089	3.87737	1.202		14.725	2.84042	14.3609	1.09306	1.202
					35.0744	6.5291	13.1551	2.51747	1.203		26.4204	3.80696	41.3585	6.52105	1.203							12.9587	3.87803	42.8471	3.87481	1.203		14.7018	2.84396	14.4032	1.09821	1.203
					34.9502	6.50783	13.1128	2.49863	1.204		26.3121	3.76324	41.3375	6.50127	1.204							12.9358	3.8697	42.8849	3.87206	1.204		14.6778	2.84711	14.4455	1.10351	1.204
					34.824	6.48541	13.0716	2.47965	1.205		26.2047	3.72129	41.3155	6.48136	1.205							12.9128	3.86116	42.9221	3.86913	1.205		14.6532	2.84989	14.4878	1.10895	1.205
					34.6958	6.46184	13.0315	2.46053	1.206		26.0982	3.68118	41.2926	6.46134	1.206							12.8896	3.85242	42.959	3.86601	1.206		14.6279	2.85229	14.5299	1.11449	1.206
					34.5656	6.43717	12.9926	2.44128	1.207		25.9926	3.64292	41.2688	6.44121	1.207							12.8662	3.84347	42.9954	3.86271	1.207		14.6019	2.8543	14.572	1.12013	1.207
					34.4334	6.41139	12.9547	2.42189	1.208		25.8881	3.60657	41.2442	6.42101	1.208							12.8427	3.83433	43.0316	3.85922	1.208		14.5752	2.85592	14.614	1.12585	1.208
					34.2991	6.38455	12.918	2.40238	1.209		25.7844	3.57214	41.2188	6.40073	1.209							12.8189	3.82498	43.0674	3.85556	1.209		14.5479	2.85716	14.6558	1.13163	1.209
					34.1628	6.35666	12.8823	2.38275	1.21		25.6818	3.53967	41.1926	6.38039	1.21							12.795	3.81543	43.103	3.85171	1.21		14.5199	2.85802	14.6975	1.13744	1.21
					34.0243	6.32773	12.8478	2.36301	1.211		25.5802	3.50918	41.1658	6.36	1.211							12.771	3.80568	43.1383	3.8477	1.211		14.4913	2.85849	14.739	1.14328	1.211
					33.8838	6.2978	12.8143	2.34315	1.212		25.4796	3.48067	41.1383	6.33958	1.212							12.7467	3.79573	43.1735	3.84351	1.212		14.4621	2.85857	14.7803	1.14913	1.212
					33.7412	6.26688	12.7818	2.32319	1.213		25.3801	3.45417	41.1103	6.31913	1.213							12.7224	3.78559	43.2085	3.83914	1.213		14.4322	2.85827	14.8214	1.15497	1.213
					33.5966	6.23499	12.7504	2.30313	1.214		25.2817	3.42966	41.0817	6.29866	1.214							12.6979	3.77524	43.2434	3.83461	1.214		14.4018	2.85759	14.8622	1.16078	1.214
					33.4499	6.20216	12.72	2.28297	1.215		25.1843	3.40715	41.0527	6.2782	1.215							12.6733	3.7647	43.2783	3.82992	1.215		14.3707	2.85652	14.9027	1.16654	1.215
					33.3011	6.1684	12.6907	2.26273	1.216		25.088	3.38661	41.0233	6.25773	1.216							12.6486	3.75396	43.3131	3.82506	1.216		14.3391	2.85508	14.943	1.17226	1.216
					33.1504	6.13374	12.6623	2.2424	1.217		24.9929	3.36805	40.9935	6.23728	1.217							12.6237	3.74302	43.348	3.82004	1.217		14.3068	2.85325	14.9829	1.1779	1.217
					32.9978	6.09818	12.6349	2.22199	1.218		24.8988	3.35143	40.9635	6.21686	1.218							12.5988	3.73189	43.3829	3.81486	1.218		14.2741	2.85105	15.0225	1.18345	1.218
					32.8432	6.06177	12.6085	2.20151	1.219		24.8059	3.33672	40.9332	6.19646	1.219							12.5738	3.72057	43.4179	3.80952	1.219		14.2408	2.84848	15.0616	1.18891	1.219
					32.6867	6.0245	12.583	2.18096	1.22		24.7142	3.3239	40.9027	6.17611	1.22							12.5486	3.70906	43.4529	3.80403	1.22		14.2069	2.84554	15.1004	1.19426	1.22
					32.5284	5.98641	12.5585	2.16035	1.221		24.6237	3.31291	40.8721	6.1558	1.221							12.5234	3.69735	43.4882	3.79839	1.221		14.1726	2.84223	15.1388	1.19948	1.221
					32.3684	5.94751	12.5348	2.13968	1.222		24.5343	3.30371	40.8415	6.13554	1.222							12.4982	3.68546	43.5236	3.79261	1.222		14.1377	2.83856	15.1768	1.20457	1.222
					32.2066	5.90783	12.5121	2.11895	1.223		24.4461	3.29626	40.8108	6.11534	1.223							12.4728	3.67337	43.5592	3.78668	1.223		14.1024	2.83453	15.2142	1.20952	1.223
					32.0431	5.86738	12.4903	2.09818	1.224		24.3591	3.29049	40.7803	6.09521	1.224							12.4475	3.6611	43.5951	3.78061	1.224		14.0666	2.83015	15.2512	1.21431	1.224
					31.8781	5.82619	12.4693	2.07737	1.225		24.2734	3.28636	40.7499	6.07514	1.225							12.422	3.64864	43.6312	3.7744	1.225		14.0303	2.82541	15.2877	1.21894	1.225
					31.7115	5.78427	12.4491	2.05652	1.226		24.1889	3.28379	40.7196	6.05515	1.226							12.3966	3.636	43.6676	3.76806	1.226		13.9936	2.82033	15.3236	1.22339	1.226
					31.5434	5.74166	12.4298	2.03564	1.227		24.1056	3.28272	40.6896	6.03523	1.227							12.3711	3.62317	43.7043	3.76159	1.227		13.9565	2.81492	15.359	1.22767	1.227
					31.374	5.69836	12.4113	2.01473	1.228		24.0235	3.28308	40.66	6.01539	1.228							12.3456	3.61016	43.7414	3.75499	1.228		13.919	2.80916	15.3937	1.23175	1.228
					31.2033	5.65441	12.3936	1.99381	1.229		23.9427	3.2848	40.6307	5.99564	1.229							12.3201	3.59697	43.7788	3.74828	1.229		13.881	2.80308	15.4279	1.23565	1.229
					31.0313	5.60983	12.3767	1.97286	1.23		23.8631	3.28782	40.6018	5.97597	1.23							12.2946	3.5836	43.8165	3.74145	1.23		13.8427	2.79668	15.4615	1.23934	1.23
					30.8582	5.56464	12.3606	1.9519	1.231		23.7848	3.29205	40.5735	5.95639	1.231							12.2691	3.57005	43.8546	3.7345	1.231		13.8041	2.78996	15.4943	1.24283	1.231
					30.6841	5.51886	12.3451	1.93094	1.232		23.7078	3.29743	40.5457	5.9369	1.232							12.2436	3.55632	43.8931	3.72746	1.232		13.7651	2.78293	15.5265	1.2461	1.232
					30.5089	5.47252	12.3305	1.90998	1.233		23.632	3.30387	40.5185	5.91749	1.233							12.2182	3.54242	43.932	3.72031	1.233		13.7258	2.77559	15.558	1.24917	1.233
					30.3329	5.42564	12.3165	1.88902	1.234		23.5575	3.31131	40.492	5.89818	1.234							12.1927	3.52835	43.9712	3.71307	1.234		13.6862	2.76796	15.5888	1.25202	1.234
					30.156	5.37826	12.3032	1.86807	1.235		23.4842	3.31967	40.4662	5.87896	1.235							12.1674	3.5141	44.0109	3.70575	1.235		13.6463	2.76004	15.6188	1.25464	1.235
					29.9785	5.33039	12.2906	1.84713	1.236		23.4123	3.32888	40.4412	5.85984	1.236							12.1421	3.49968	44.0509	3.69834	1.236		13.6061	2.75184	15.6481	1.25705	1.236
					29.8003	5.28207	12.2787	1.82622	1.237		23.3415	3.33887	40.4171	5.8408	1.237							12.1168	3.48509	44.0913	3.69086	1.237		13.5657	2.74335	15.6766	1.25924	1.237
					29.6215	5.23331	12.2674	1.80532	1.238		23.2721	3.34956	40.3938	5.82186	1.238							12.0916	3.47033	44.1321	3.68332	1.238		13.525	2.7346	15.7043	1.2612	1.238
					29.4423	5.18416	12.2567	1.78446	1.239		23.2039	3.36089	40.3715	5.803	1.239							12.0665	3.45541	44.1732	3.67572	1.239		13.4841	2.72559	15.7312	1.26294	1.239
					29.2628	5.13463	12.2467	1.76363	1.24		23.1369	3.37279	40.3503	5.78424	1.24							12.0415	3.44032	44.2147	3.66808	1.24		13.443	2.71633	15.7572	1.26446	1.24
					29.0829	5.08476	12.2373	1.74285	1.241		23.0713	3.3852	40.3301	5.76557	1.241							12.0166	3.42507	44.2565	3.6604	1.241		13.4018	2.70682	15.7823	1.26576	1.241
					28.9029	5.03457	12.2284	1.72211	1.242		23.0068	3.39805	40.311	5.74699	1.242							11.9917	3.40966	44.2986	3.65268	1.242		13.3603	2.69707	15.8066	1.26684	1.242
					28.7228	4.9841	12.2202	1.70142	1.243		22.9436	3.41128	40.2931	5.7285	1.243							11.967	3.39409	44.341	3.64495	1.243		13.3187	2.6871	15.83	1.2677	1.243
					28.5426	4.93338	12.2125	1.68078	1.244		22.8817	3.42484	40.2764	5.7101	1.244							11.9424	3.37837	44.3836	3.63722	1.244		13.277	2.6769	15.8524	1.26836	1.244
					28.3625	4.88243	12.2054	1.66021	1.245		22.821	3.43867	40.2609	5.69179	1.245							11.918	3.36248	44.4265	3.62949	1.245		13.2352	2.66649	15.8739	1.26881	1.245
					28.1826	4.83129	12.1989	1.63971	1.246		22.7615	3.45271	40.2468	5.67356	1.246							11.8936	3.34645	44.4696	3.62177	1.246		13.1932	2.65587	15.8945	1.26905	1.246
					28.0028	4.77998	12.1929	1.61928	1.247		22.7032	3.46693	40.234	5.65543	1.247							11.8694	3.33026	44.5128	3.61408	1.247		13.1512	2.64505	15.9141	1.2691	1.247
					27.8234	4.72855	12.1874	1.59894	1.248		22.6461	3.48126	40.2226	5.63738	1.248							11.8454	3.31392	44.5561	3.60643	1.248		13.1091	2.63405	15.9328	1.26896	1.248
					27.6443	4.67701	12.1824	1.57868	1.249		22.5902	3.49566	40.2127	5.61942	1.249							11.8214	3.29744	44.5994	3.59884	1.249		13.0669	2.62286	15.9504	1.26863	1.249
					27.4657	4.62541	12.178	1.55851	1.25		22.5355	3.5101	40.2042	5.60155	1.25							11.7977	3.28081	44.6428	3.59131	1.25		13.0247	2.61151	15.967	1.26812	1.25
					27.2876	4.57377	12.174	1.53845	1.251		22.482	3.52453	40.1973	5.58377	1.251							11.7741	3.26403	44.6862	3.58386	1.251		12.9825	2.59998	15.9826	1.26745	1.251
					27.1101	4.52212	12.1706	1.51849	1.252		22.4296	3.53891	40.1919	5.56608	1.252							11.7507	3.24711	44.7295	3.57651	1.252		12.9403	2.58831	15.9972	1.2666	1.252
					26.9333	4.47049	12.1676	1.49865	1.253		22.3784	3.55322	40.1881	5.54849	1.253							11.7275	3.23006	44.7727	3.56927	1.253		12.8981	2.57648	16.0108	1.26561	1.253
					26.7571	4.41892	12.1652	1.47894	1.254		22.3284	3.56741	40.1859	5.53099	1.254							11.7044	3.21286	44.8156	3.56216	1.254		12.856	2.56452	16.0232	1.26446	1.254
					26.5818	4.36743	12.1632	1.45936	1.255		22.2794	3.58146	40.1854	5.51359	1.255							11.6816	3.19553	44.8584	3.55519	1.255		12.8138	2.55242	16.0347	1.26318	1.255
					26.4073	4.31606	12.1618	1.43992	1.256		22.2316	3.59534	40.1866	5.49628	1.256							11.6589	3.17807	44.9008	3.54837	1.256		12.7717	2.54021	16.045	1.26178	1.256
					26.2337	4.26483	12.1608	1.42063	1.257		22.1849	3.60903	40.1895	5.47908	1.257							11.6364	3.16048	44.9428	3.54173	1.257		12.7297	2.52787	16.0543	1.26025	1.257
					26.061	4.21377	12.1603	1.40151	1.258		22.1393	3.62251	40.1941	5.46199	1.258							11.6142	3.14275	44.9844	3.53527	1.258		12.6878	2.51543	16.0624	1.25862	1.258
					25.8893	4.16292	12.1602	1.38255	1.259		22.0947	3.63574	40.2005	5.44501	1.259							11.5921	3.1249	45.0255	3.52902	1.259		12.646	2.5029	16.0695	1.25689	1.259
					25.7187	4.11229	12.1607	1.36378	1.26		22.0513	3.64872	40.2087	5.42815	1.26							11.5703	3.10693	45.066	3.523	1.26		12.6043	2.49027	16.0755	1.25507	1.26
					25.5492	4.06192	12.1616	1.3452	1.261		22.0088	3.66142	40.2186	5.41141	1.261							11.5486	3.08883	45.1058	3.51721	1.261		12.5627	2.47756	16.0803	1.25318	1.261
					25.3809	4.01184	12.163	1.32682	1.262		21.9674	3.67384	40.2304	5.39479	1.262							11.5272	3.07061	45.145	3.51167	1.262		12.5213	2.46477	16.0841	1.25123	1.262
					25.2137	3.96206	12.165	1.30867	1.263		21.9271	3.68596	40.2441	5.37831	1.263							11.506	3.05228	45.1833	3.50641	1.263		12.48	2.45191	16.0867	1.24922	1.263
					25.0478	3.91262	12.1674	1.29075	1.264		21.8877	3.69776	40.2596	5.36197	1.264							11.485	3.03383	45.2207	3.50143	1.264		12.4389	2.439	16.0882	1.24717	1.264
					24.8831	3.86353	12.1702	1.27308	1.265		21.8493	3.70925	40.277	5.34578	1.265							11.4643	3.01527	45.2572	3.49675	1.265		12.398	2.42603	16.0886	1.24509	1.265
					24.7197	3.81483	12.1736	1.25567	1.266		21.8119	3.72041	40.2962	5.32975	1.266							11.4437	2.9966	45.2927	3.49239	1.266		12.3573	2.41301	16.0878	1.243	1.266
					24.5577	3.76652	12.1775	1.23854	1.267		21.7755	3.73123	40.3173	5.31388	1.267							11.4235	2.97782	45.3271	3.48837	1.267		12.3167	2.39996	16.0859	1.2409	1.267
					24.3971	3.71864	12.182	1.2217	1.268		21.74	3.74171	40.3403	5.29819	1.268							11.4034	2.95894	45.3603	3.48469	1.268		12.2764	2.38687	16.0829	1.2388	1.268
					24.2378	3.67121	12.1869	1.20518	1.269		21.7054	3.75184	40.3652	5.28268	1.269							11.3836	2.93995	45.3922	3.48137	1.269		12.2363	2.37375	16.0787	1.23672	1.269
					24.08	3.62424	12.1924	1.189	1.27		21.6718	3.76163	40.3921	5.26737	1.27							11.364	2.92086	45.4228	3.47843	1.27		12.1965	2.36062	16.0734	1.23467	1.27
					23.9236	3.57775	12.1984	1.17316	1.271		21.6391	3.77108	40.4207	5.25226	1.271							11.3446	2.90168	45.4519	3.47587	1.271		12.1569	2.34747	16.067	1.23266	1.271
					23.7687	3.53176	12.2049	1.1577	1.272		21.6072	3.78017	40.4513	5.23737	1.272							11.3255	2.8824	45.4796	3.47372	1.272		12.1176	2.33432	16.0594	1.2307	1.272
					23.6154	3.48628	12.212	1.14264	1.273		21.5762	3.78893	40.4838	5.22271	1.273							11.3067	2.86303	45.5057	3.47197	1.273		12.0785	2.32117	16.0507	1.2288	1.273
					23.4635	3.44134	12.2197	1.12799	1.274		21.5461	3.79734	40.5182	5.20829	1.274							11.288	2.84357	45.5301	3.47065	1.274		12.0398	2.30802	16.0409	1.22698	1.274
					23.3132	3.39693	12.228	1.11379	1.275		21.5169	3.80541	40.5544	5.19412	1.275							11.2696	2.82403	45.5527	3.46977	1.275		12.0013	2.29487	16.03	1.22523	1.275
					23.1645	3.35308	12.2369	1.10006	1.276		21.4884	3.81315	40.5925	5.18022	1.276							11.2515	2.8044	45.5736	3.46932	1.276		11.9631	2.28175	16.0179	1.22358	1.276
					23.0174	3.3098	12.2464	1.08682	1.277		21.4608	3.82056	40.6324	5.1666	1.277							11.2335	2.78469	45.5926	3.46932	1.277		11.9253	2.26864	16.0047	1.22203	1.277
					22.8718	3.26709	12.2565	1.0741	1.278		21.434	3.82764	40.6742	5.15327	1.278							11.2159	2.7649	45.6096	3.46979	1.278		11.8878	2.25556	15.9905	1.22058	1.278
					22.7279	3.22497	12.2673	1.06192	1.279		21.408	3.83441	40.7177	5.14025	1.279							11.1984	2.74503	45.6246	3.47071	1.279		11.8506	2.24251	15.9751	1.21926	1.279
					22.5857	3.18344	12.2787	1.05033	1.28		21.3828	3.84088	40.7631	5.12755	1.28							11.1812	2.72509	45.6375	3.47211	1.28		11.8137	2.2295	15.9586	1.21806	1.28
					22.445	3.14251	12.2908	1.03933	1.281		21.3583	3.84704	40.8103	5.11518	1.281							11.1642	2.70508	45.6482	3.47397	1.281		11.7772	2.21652	15.941	1.217	1.281
					22.3061	3.10219	12.3036	1.02898	1.282		21.3346	3.85291	40.8592	5.10317	1.282							11.1475	2.68501	45.6567	3.47632	1.282		11.741	2.20358	15.9224	1.21607	1.282
					22.1688	3.06248	12.3171	1.01928	1.283		21.3116	3.85851	40.9098	5.09153	1.283							11.131	2.66487	45.6628	3.47914	1.283		11.7052	2.1907	15.9027	1.21529	1.283
					22.0332	3.02338	12.3313	1.01028	1.284		21.2893	3.86383	40.9622	5.08026	1.284							11.1147	2.64467	45.6666	3.48244	1.284		11.6698	2.17786	15.8819	1.21466	1.284
					21.8993	2.9849	12.3463	1.002	1.285		21.2678	3.86889	41.0162	5.06939	1.285							11.0986	2.62441	45.668	3.48622	1.285		11.6348	2.16507	15.8601	1.21418	1.285
					21.7671	2.94703	12.362	0.994475	1.286		21.2469	3.8737	41.0718	5.05893	1.286							11.0828	2.60409	45.6669	3.49048	1.286		11.6001	2.15234	15.8372	1.21386	1.286
					21.6367	2.90979	12.3786	0.987729	1.287		21.2267	3.87828	41.1291	5.04889	1.287							11.0672	2.58372	45.6632	3.49521	1.287		11.5659	2.13967	15.8133	1.2137	1.287
					21.5079	2.87316	12.3959	0.98179	1.288		21.2072	3.88263	41.188	5.03929	1.288							11.0518	2.5633	45.657	3.50041	1.288		11.532	2.12706	15.7884	1.21371	1.288
					21.3809	2.83715	12.4141	0.976686	1.289		21.1884	3.88676	41.2484	5.03015	1.289							11.0366	2.54284	45.6481	3.50609	1.289		11.4985	2.11452	15.7625	1.21388	1.289
					21.2556	2.80175	12.4331	0.972442	1.29		21.1702	3.8907	41.3104	5.02148	1.29							11.0216	2.52232	45.6365	3.51223	1.29		11.4655	2.10204	15.7355	1.21421	1.29
					21.1321	2.76697	12.4531	0.969082	1.291		21.1527	3.89445	41.3738	5.01328	1.291							11.0069	2.50177	45.6222	3.51882	1.291		11.4329	2.08963	15.7077	1.21471	1.291
					21.0103	2.73279	12.4739	0.966626	1.292		21.1358	3.89803	41.4386	5.00559	1.292							10.9923	2.48118	45.6052	3.52587	1.292		11.4007	2.07729	15.6788	1.21538	1.292
					20.8903	2.69922	12.4956	0.965096	1.293		21.1195	3.90144	41.5049	4.9984	1.293							10.978	2.46055	45.5853	3.53335	1.293		11.3689	2.06503	15.649	1.2162	1.293
					20.772	2.66624	12.5182	0.964508	1.294		21.1038	3.90471	41.5725	4.99174	1.294							10.9639	2.43989	45.5626	3.54127	1.294		11.3375	2.05283	15.6182	1.21719	1.294
					20.6555	2.63385	12.5419	0.964876	1.295		21.0888	3.90784	41.6414	4.98562	1.295							10.9499	2.4192	45.537	3.54962	1.295		11.3066	2.04072	15.5866	1.21834	1.295
					20.5408	2.60206	12.5665	0.966212	1.296		21.0743	3.91086	41.7116	4.98004	1.296							10.9362	2.39848	45.5085	3.55838	1.296		11.2761	2.02868	15.554	1.21964	1.296
					20.4278	2.57083	12.5921	0.968525	1.297		21.0604	3.91376	41.783	4.97502	1.297							10.9226	2.37774	45.4771	3.56755	1.297		11.2461	2.01672	15.5206	1.22109	1.297
					20.3166	2.54018	12.6188	0.971821	1.298		21.047	3.91658	41.8556	4.97058	1.298							10.9092	2.35697	45.4428	3.57711	1.298		11.2165	2.00483	15.4862	1.22268	1.298
					20.2072	2.5101	12.6465	0.976101	1.299		21.0342	3.91932	41.9293	4.96671	1.299							10.896	2.33618	45.4055	3.58705	1.299		11.1874	1.99303	15.4511	1.22442	1.299
					20.0996	2.48056	12.6752	0.981367	1.3		21.022	3.92199	42.0041	4.96344	1.3							10.883	2.31538	45.3652	3.59736	1.3		11.1587	1.9813	15.4151	1.22628	1.3
					19.9937	2.45157	12.7051	0.987613	1.301		21.0103	3.92462	42.08	4.96078	1.301							10.8702	2.29457	45.322	3.60802	1.301		11.1304	1.96966	15.3782	1.22827	1.301
					19.8896	2.42312	12.7361	0.994834	1.302		20.9992	3.92721	42.1568	4.95872	1.302							10.8575	2.27374	45.2758	3.61903	1.302		11.1027	1.95809	15.3406	1.23038	1.302
					19.7873	2.3952	12.7683	1.00302	1.303		20.9886	3.92978	42.2346	4.95728	1.303							10.845	2.2529	45.2266	3.63037	1.303		11.0753	1.94661	15.3022	1.2326	1.303
					19.6868	2.36779	12.8016	1.01216	1.304		20.9784	3.93234	42.3132	4.95647	1.304							10.8327	2.23206	45.1744	3.64203	1.304		11.0485	1.9352	15.2631	1.23493	1.304
					19.588	2.34089	12.8361	1.02224	1.305		20.9688	3.93491	42.3927	4.95629	1.305							10.8205	2.21121	45.1192	3.65399	1.305		11.0221	1.92388	15.2232	1.23735	1.305
					19.491	2.31449	12.8718	1.03324	1.306		20.9597	3.93749	42.4729	4.95676	1.306							10.8085	2.19036	45.0611	3.66624	1.306		10.9961	1.91264	15.1826	1.23985	1.306
					19.3957	2.28857	12.9087	1.04514	1.307		20.9511	3.94011	42.5539	4.95787	1.307							10.7966	2.16951	45.0001	3.67877	1.307		10.9706	1.90147	15.1413	1.24243	1.307
					19.3022	2.26314	12.9469	1.05792	1.308		20.943	3.94278	42.6356	4.95963	1.308							10.7849	2.14867	44.9361	3.69156	1.308		10.9456	1.89039	15.0994	1.24508	1.308
					19.2105	2.23817	12.9863	1.07156	1.309		20.9354	3.94551	42.7178	4.96204	1.309							10.7733	2.12783	44.8692	3.70459	1.309		10.9211	1.87938	15.0567	1.24779	1.309
					19.1205	2.21365	13.027	1.08604	1.31		20.9282	3.94831	42.8007	4.96511	1.31							10.7618	2.107	44.7994	3.71787	1.31		10.897	1.86846	15.0135	1.25054	1.31
					19.0323	2.18959	13.069	1.10133	1.311		20.9215	3.9512	42.884	4.96884	1.311							10.7505	2.08618	44.7267	3.73136	1.311		10.8733	1.85761	14.9697	1.25334	1.311
					18.9458	2.16596	13.1123	1.1174	1.312		20.9152	3.95419	42.9678	4.97323	1.312							10.7393	2.06537	44.6512	3.74506	1.312		10.8501	1.84684	14.9252	1.25616	1.312
					18.861	2.14276	13.157	1.13423	1.313		20.9094	3.95729	43.052	4.97829	1.313							10.7283	2.04458	44.5729	3.75895	1.313		10.8274	1.83614	14.8803	1.259	1.313
					18.7779	2.11997	13.203	1.1518	1.314		20.9041	3.96052	43.1365	4.98401	1.314							10.7173	2.0238	44.4918	3.77302	1.314		10.8051	1.82552	14.8347	1.26185	1.314
					18.6966	2.09759	13.2504	1.17006	1.315		20.8992	3.96388	43.2213	4.99039	1.315							10.7065	2.00304	44.408	3.78726	1.315		10.7833	1.81498	14.7887	1.2647	1.315
					18.6169	2.07562	13.2991	1.189	1.316		20.8947	3.96738	43.3063	4.99743	1.316							10.6958	1.98231	44.3215	3.80165	1.316		10.762	1.8045	14.7422	1.26754	1.316
					18.539	2.05403	13.3492	1.20859	1.317		20.8906	3.97105	43.3915	5.00514	1.317							10.6852	1.96159	44.2324	3.81619	1.317		10.741	1.79411	14.6952	1.27036	1.317
					18.4627	2.03282	13.4008	1.22879	1.318		20.887	3.97489	43.4768	5.0135	1.318							10.6747	1.94091	44.1407	3.83085	1.318		10.7206	1.78378	14.6478	1.27315	1.318
					18.388	2.01198	13.4537	1.24959	1.319		20.8838	3.97891	43.5621	5.02252	1.319							10.6644	1.92024	44.0464	3.84563	1.319		10.7005	1.77352	14.6	1.27591	1.319
					18.3151	1.9915	13.508	1.27095	1.32		20.881	3.98312	43.6475	5.03219	1.32							10.6541	1.89961	43.9497	3.86052	1.32		10.6809	1.76334	14.5518	1.27861	1.32
					18.2437	1.97138	13.5638	1.29286	1.321		20.8786	3.98753	43.7328	5.04251	1.321							10.6439	1.87901	43.8505	3.87549	1.321		10.6618	1.75322	14.5032	1.28126	1.321
					18.174	1.95161	13.621	1.31527	1.322		20.8766	3.99215	43.818	5.05348	1.322							10.6338	1.85844	43.7489	3.89055	1.322		10.643	1.74318	14.4543	1.28385	1.322
					18.1059	1.93217	13.6796	1.33816	1.323		20.875	3.997	43.903	5.06508	1.323							10.6238	1.8379	43.645	3.90568	1.323		10.6247	1.7332	14.4051	1.28636	1.323
					18.0393	1.91307	13.7397	1.36151	1.324		20.8738	4.00207	43.9878	5.07732	1.324							10.6139	1.8174	43.5388	3.92087	1.324		10.6068	1.72328	14.3556	1.2888	1.324
					17.9744	1.89429	13.8011	1.3853	1.325		20.873	4.00739	44.0723	5.09018	1.325							10.604	1.79693	43.4305	3.9361	1.325		10.5893	1.71344	14.3058	1.29115	1.325
					17.911	1.87583	13.8641	1.40949	1.326		20.8725	4.01295	44.1564	5.10367	1.326							10.5943	1.77651	43.3199	3.95138	1.326		10.5723	1.70365	14.2558	1.2934	1.326
					17.8491	1.85768	13.9284	1.43407	1.327		20.8725	4.01876	44.2402	5.11778	1.327							10.5846	1.75612	43.2074	3.96667	1.327		10.5556	1.69394	14.2056	1.29555	1.327
					17.7888	1.83984	13.9942	1.459	1.328		20.8728	4.02484	44.3235	5.13249	1.328							10.575	1.73577	43.0928	3.98199	1.328		10.5394	1.68428	14.1552	1.2976	1.328
					17.73	1.82229	14.0614	1.48427	1.329		20.8735	4.03118	44.4063	5.14781	1.329							10.5654	1.71547	42.9762	3.99731	1.329		10.5235	1.67469	14.1046	1.29953	1.329
					17.6726	1.80505	14.13	1.50986	1.33		20.8745	4.03781	44.4885	5.16373	1.33							10.5559	1.69521	42.8578	4.01263	1.33		10.508	1.66515	14.0539	1.30134	1.33
					17.6167	1.78809	14.2	1.53573	1.331		20.8759	4.04471	44.5702	5.18023	1.331							10.5465	1.675	42.7376	4.02794	1.331		10.4929	1.65568	14.0031	1.30303	1.331
					17.5623	1.77141	14.2714	1.56186	1.332		20.8776	4.05191	44.6511	5.19731	1.332							10.5372	1.65484	42.6157	4.04322	1.332		10.4782	1.64627	13.9522	1.3046	1.332
					17.5092	1.75502	14.3442	1.58825	1.333		20.8797	4.05939	44.7314	5.21497	1.333							10.5279	1.63472	42.4921	4.05847	1.333		10.4638	1.63692	13.9013	1.30603	1.333
					17.4576	1.73891	14.4184	1.61485	1.334		20.8822	4.06718	44.8108	5.2332	1.334							10.5187	1.61465	42.367	4.07368	1.334		10.4498	1.62763	13.8503	1.30732	1.334
					17.4074	1.72307	14.4939	1.64166	1.335		20.885	4.07527	44.8894	5.25198	1.335							10.5095	1.59463	42.2403	4.08884	1.335		10.4361	1.61839	13.7993	1.30847	1.335
					17.3585	1.70749	14.5707	1.66864	1.336		20.8881	4.08367	44.9672	5.27132	1.336							10.5004	1.57467	42.1122	4.10393	1.336		10.4228	1.60921	13.7483	1.30949	1.336
					17.3109	1.69219	14.6489	1.69579	1.337		20.8916	4.09238	45.044	5.2912	1.337							10.4913	1.55475	41.9827	4.11896	1.337		10.4099	1.60009	13.6974	1.31035	1.337
					17.2646	1.67715	14.7284	1.72307	1.338		20.8954	4.1014	45.1198	5.31161	1.338							10.4823	1.53489	41.8519	4.13391	1.338		10.3972	1.59103	13.6465	1.31107	1.338
					17.2196	1.66237	14.8091	1.75047	1.339		20.8996	4.11075	45.1946	5.33255	1.339							10.4733	1.51509	41.7199	4.14876	1.339		10.3849	1.58202	13.5957	1.31164	1.339
					17.1759	1.64785	14.8911	1.77798	1.34		20.904	4.12041	45.2683	5.35401	1.34							10.4644	1.49534	41.5868	4.16352	1.34		10.3729	1.57306	13.545	1.31206	1.34
					17.1335	1.63358	14.9743	1.80556	1.341		20.9088	4.13039	45.3408	5.37598	1.341							10.4555	1.47565	41.4526	4.17817	1.341		10.3612	1.56417	13.4944	1.31234	1.341
					17.0922	1.61957	15.0587	1.8332	1.342		20.9139	4.1407	45.4121	5.39846	1.342							10.4466	1.45602	41.3173	4.1927	1.342		10.3498	1.55532	13.444	1.31245	1.342
					17.0521	1.60582	15.1443	1.86088	1.343		20.9193	4.15134	45.4822	5.42143	1.343							10.4378	1.43645	41.1812	4.20711	1.343		10.3387	1.54653	13.3937	1.31242	1.343
					17.0132	1.59232	15.231	1.88859	1.344		20.9251	4.1623	45.551	5.44489	1.344							10.4291	1.41694	41.0442	4.22137	1.344		10.3279	1.5378	13.3436	1.31224	1.344
					16.9754	1.57907	15.3188	1.9163	1.345		20.9311	4.17359	45.6185	5.46883	1.345							10.4203	1.39749	40.9064	4.23549	1.345		10.3174	1.52912	13.2938	1.31191	1.345
					16.9388	1.56607	15.4077	1.94399	1.346		20.9375	4.1852	45.6845	5.49325	1.346							10.4116	1.37811	40.7679	4.24945	1.346		10.3071	1.52049	13.2442	1.31142	1.346
					16.9032	1.55333	15.4976	1.97164	1.347		20.9441	4.19714	45.7491	5.51812	1.347							10.403	1.35879	40.6287	4.26324	1.347		10.2971	1.51192	13.1948	1.31079	1.347
					16.8687	1.54083	15.5885	1.99924	1.348		20.9511	4.20941	45.8122	5.54345	1.348							10.3943	1.33954	40.489	4.27686	1.348		10.2874	1.5034	13.1457	1.31002	1.348
					16.8353	1.52859	15.6804	2.02677	1.349		20.9584	4.222	45.8737	5.56923	1.349							10.3857	1.32035	40.3487	4.29028	1.349		10.2778	1.49493	13.0969	1.3091	1.349
					16.8029	1.5166	15.7732	2.05421	1.35		20.9659	4.23492	45.9337	5.59545	1.35							10.3772	1.30124	40.2081	4.30351	1.35		10.2686	1.48652	13.0484	1.30803	1.35
					16.7714	1.50485	15.8668	2.08154	1.351		20.9738	4.24816	45.992	5.62209	1.351							10.3687	1.2822	40.067	4.31652	1.351		10.2595	1.47816	13.0002	1.30683	1.351
					16.741	1.49336	15.9613	2.10874	1.352		20.9819	4.26172	46.0486	5.64915	1.352							10.3602	1.26322	39.9256	4.32931	1.352		10.2507	1.46986	12.9524	1.30549	1.352
					16.7114	1.48213	16.0566	2.1358	1.353		20.9903	4.2756	46.1035	5.67663	1.353							10.3517	1.24433	39.7839	4.34187	1.353		10.2421	1.4616	12.9049	1.30402	1.353
					16.6828	1.47115	16.1526	2.16269	1.354		20.999	4.28979	46.1565	5.7045	1.354							10.3433	1.22551	39.6421	4.35418	1.354		10.2336	1.4534	12.8578	1.30241	1.354
					16.6552	1.46042	16.2493	2.1894	1.355		21.008	4.3043	46.2078	5.73276	1.355							10.3348	1.20676	39.5001	4.36624	1.355		10.2254	1.44526	12.8111	1.30069	1.355
					16.6283	1.44994	16.3467	2.21592	1.356		21.0173	4.31912	46.2571	5.7614	1.356							10.3265	1.1881	39.358	4.37803	1.356		10.2174	1.43717	12.7648	1.29883	1.356
					16.6024	1.43973	16.4446	2.24221	1.357		21.0269	4.33424	46.3045	5.79041	1.357							10.3181	1.16952	39.2159	4.38954	1.357		10.2095	1.42913	12.7189	1.29686	1.357
					16.5772	1.42977	16.5431	2.26827	1.358		21.0367	4.34966	46.3499	5.81976	1.358							10.3098	1.15103	39.0738	4.40076	1.358		10.2018	1.42114	12.6734	1.29477	1.358
					16.5529	1.42008	16.6421	2.29408	1.359		21.0468	4.36539	46.3933	5.84947	1.359							10.3015	1.13262	38.9318	4.41168	1.359		10.1943	1.41321	12.6284	1.29258	1.359
					16.5294	1.41064	16.7416	2.31962	1.36		21.0572	4.3814	46.4346	5.87949	1.36							10.2932	1.1143	38.7899	4.42228	1.36		10.1869	1.40533	12.5838	1.29027	1.36
					16.5066	1.40147	16.8414	2.34486	1.361		21.0679	4.39771	46.4737	5.90983	1.361							10.285	1.09608	38.6483	4.43255	1.361		10.1797	1.39751	12.5397	1.28787	1.361
					16.4846	1.39256	16.9416	2.36981	1.362		21.0788	4.4143	46.5107	5.94047	1.362							10.2768	1.07795	38.5068	4.44248	1.362		10.1726	1.38974	12.496	1.28537	1.362
					16.4633	1.38392	17.0421	2.39443	1.363		21.09	4.43118	46.5454	5.97139	1.363							10.2686	1.05992	38.3656	4.45206	1.363		10.1657	1.38202	12.4529	1.28277	1.363
					16.4427	1.37555	17.1428	2.41871	1.364		21.1014	4.44833	46.5779	6.00257	1.364							10.2605	1.042	38.2247	4.46127	1.364		10.1589	1.37436	12.4102	1.28009	1.364
					16.4228	1.36745	17.2437	2.44263	1.365		21.1131	4.46575	46.608	6.034	1.365							10.2523	1.02419	38.0842	4.47011	1.365		10.1522	1.36675	12.368	1.27733	1.365
					16.4036	1.35962	17.3447	2.46618	1.366		21.1251	4.48343	46.6357	6.06566	1.366							10.2443	1.00648	37.9441	4.47856	1.366		10.1456	1.3592	12.3264	1.27449	1.366
					16.385	1.35206	17.4458	2.48934	1.367		21.1373	4.50138	46.661	6.09752	1.367							10.2362	0.988899	37.8044	4.48661	1.367		10.1391	1.3517	12.2852	1.27158	1.367
					16.3671	1.34478	17.5469	2.5121	1.368		21.1498	4.51958	46.6839	6.12957	1.368							10.2282	0.971436	37.6652	4.49425	1.368		10.1327	1.34426	12.2446	1.2686	1.368
					16.3497	1.33778	17.6479	2.53443	1.369		21.1625	4.53802	46.7042	6.16178	1.369							10.2202	0.954101	37.5265	4.50146	1.369		10.1264	1.33687	12.2045	1.26555	1.369
					16.333	1.33105	17.7489	2.55632	1.37		21.1755	4.55672	46.7219	6.19412	1.37							10.2122	0.936899	37.3883	4.50823	1.37		10.1202	1.32954	12.1649	1.26246	1.37
					16.3168	1.32461	17.8497	2.57775	1.371		21.1888	4.57565	46.7371	6.22658	1.371							10.2043	0.919838	37.2506	4.51456	1.371		10.1141	1.32226	12.1259	1.25931	1.371
					16.3012	1.31845	17.9503	2.59872	1.372		21.2023	4.59481	46.7495	6.25912	1.372							10.1964	0.902923	37.1136	4.52042	1.372		10.1081	1.31503	12.0874	1.25611	1.372
					16.2861	1.31258	18.0507	2.6192	1.373		21.216	4.6142	46.7592	6.29173	1.373							10.1885	0.886162	36.9772	4.52582	1.373		10.1021	1.30786	12.0495	1.25287	1.373
					16.2716	1.30699	18.1507	2.63918	1.374		21.23	4.6338	46.7662	6.32436	1.374							10.1807	0.869564	36.8414	4.53073	1.374		10.0962	1.30075	12.012	1.24959	1.374
					16.2575	1.3017	18.2504	2.65865	1.375		21.2442	4.65363	46.7704	6.35699	1.375							10.1729	0.853137	36.7062	4.53516	1.375		10.0903	1.29369	11.9752	1.24629	1.375
					16.244	1.29669	18.3497	2.67758	1.376		21.2586	4.67366	46.7716	6.38959	1.376							10.1651	0.836889	36.5718	4.53908	1.376		10.0845	1.28668	11.9389	1.24295	1.376
					16.231	1.29197	18.4485	2.69598	1.377		21.2734	4.69389	46.77	6.42213	1.377							10.1574	0.820832	36.438	4.54248	1.377		10.0788	1.27973	11.9031	1.2396	1.377
					16.2184	1.28755	18.5468	2.71382	1.378		21.2883	4.71432	46.7654	6.45456	1.378							10.1497	0.804975	36.305	4.54537	1.378		10.0731	1.27283	11.8679	1.23623	1.378
					16.2063	1.28342	18.6444	2.7311	1.379		21.3035	4.73494	46.7579	6.48687	1.379							10.142	0.78933	36.1727	4.54772	1.379		10.0674	1.26599	11.8332	1.23284	1.379
					16.1946	1.27959	18.7415	2.74779	1.38		21.3189	4.75574	46.7472	6.519	1.38							10.1344	0.77391	36.0411	4.54953	1.38		10.0617	1.25921	11.799	1.22945	1.38
					16.1834	1.27605	18.8379	2.76389	1.381		21.3345	4.77672	46.7335	6.55093	1.381							10.1268	0.758728	35.9103	4.5508	1.381		10.0561	1.25247	11.7655	1.22606	1.381
					16.1726	1.27281	18.9336	2.7794	1.382		21.3504	4.79788	46.7166	6.58261	1.382							10.1193	0.743797	35.7802	4.55151	1.382		10.0505	1.2458	11.7324	1.22266	1.382
					16.1622	1.26987	19.0285	2.79429	1.383		21.3665	4.8192	46.6965	6.614	1.383							10.1118	0.729132	35.6509	4.55165	1.383		10.0449	1.23917	11.6999	1.21928	1.383
					16.1523	1.26723	19.1226	2.80856	1.384		21.3828	4.84068	46.6732	6.64508	1.384							10.1044	0.714751	35.5224	4.55122	1.384		10.0394	1.2326	11.6679	1.2159	1.384
					16.1427	1.26488	19.2158	2.8222	1.385		21.3993	4.86232	46.6466	6.67578	1.385							10.097	0.700669	35.3947	4.55022	1.385		10.0338	1.22608	11.6365	1.21254	1.385
					16.1335	1.26284	19.3081	2.8352	1.386		21.4161	4.88411	46.6167	6.70608	1.386							10.0896	0.686906	35.2677	4.54863	1.386		10.0283	1.21962	11.6056	1.2092	1.386
					16.1246	1.2611	19.3995	2.84756	1.387		21.4331	4.90604	46.5834	6.73593	1.387							10.0823	0.673479	35.1416	4.54646	1.387		10.0227	1.21321	11.5752	1.20588	1.387
					16.1162	1.25966	19.4898	2.85927	1.388		21.4503	4.92811	46.5467	6.76529	1.388							10.075	0.660411	35.0162	4.54369	1.388		10.0172	1.20685	11.5453	1.20259	1.388
					16.1081	1.25852	19.5792	2.87032	1.389		21.4677	4.95032	46.5066	6.79411	1.389							10.0678	0.647722	34.8915	4.54032	1.389		10.0117	1.20055	11.5159	1.19933	1.389
					16.1003	1.25768	19.6675	2.8807	1.39		21.4853	4.97265	46.463	6.82236	1.39							10.0606	0.635435	34.7677	4.53635	1.39		10.0061	1.19429	11.4871	1.1961	1.39
					16.0929	1.25715	19.7546	2.89043	1.391		21.5031	4.99511	46.4159	6.84998	1.391							10.0535	0.623573	34.6446	4.53178	1.391		10.0005	1.18809	11.4587	1.19291	1.391
					16.0858	1.25691	19.8407	2.89948	1.392		21.5211	5.01768	46.3652	6.87694	1.392							10.0464	0.612162	34.5223	4.5266	1.392		9.99497	1.18194	11.4309	1.18976	1.392
					16.0791	1.25697	19.9255	2.90787	1.393		21.5393	5.04037	46.3109	6.90319	1.393							10.0394	0.601226	34.4008	4.52082	1.393		9.98939	1.17584	11.4035	1.18666	1.393
					16.0727	1.25734	20.0091	2.91559	1.394		21.5577	5.06316	46.253	6.92868	1.394							10.0324	0.590792	34.28	4.51442	1.394		9.98379	1.1698	11.3766	1.1836	1.394
					16.0665	1.258	20.0915	2.92263	1.395		21.5763	5.08606	46.1914	6.95338	1.395							10.0255	0.580888	34.1599	4.50742	1.395		9.97817	1.1638	11.3502	1.1806	1.395
					16.0607	1.25896	20.1727	2.92901	1.396		21.5951	5.10905	46.1261	6.97724	1.396							10.0186	0.57154	34.0406	4.4998	1.396		9.97253	1.15785	11.3243	1.17765	1.396
					16.0552	1.26021	20.2525	2.93472	1.397		21.6141	5.13214	46.0571	7.00022	1.397							10.0118	0.562775	33.922	4.49158	1.397		9.96686	1.15195	11.2988	1.17475	1.397
					16.05	1.26176	20.331	2.93976	1.398		21.6332	5.15531	45.9843	7.02227	1.398							10.005	0.554622	33.8041	4.48274	1.398		9.96117	1.1461	11.2738	1.17191	1.398
					16.0451	1.26361	20.4082	2.94415	1.399		21.6525	5.17857	45.9078	7.04336	1.399							9.9983	0.547108	33.6868	4.47331	1.399		9.95545	1.14029	11.2493	1.16914	1.399
					16.0405	1.26575	20.484	2.94789	1.4		21.672	5.20191	45.8275	7.06345	1.4							9.99163	0.540258	33.5703	4.46327	1.4		9.94971	1.13454	11.2251	1.16643	1.4
					16.0361	1.26817	20.5584	2.95097	1.401		21.6916	5.22532	45.7434	7.08249	1.401							9.98501	0.534098	33.4544	4.45263	1.401		9.94394	1.12883	11.2014	1.16378	1.401
					16.0321	1.27089	20.6314	2.95342	1.402		21.7114	5.24881	45.6554	7.10045	1.402							9.97845	0.52865	33.3392	4.4414	1.402		9.93813	1.12316	11.1781	1.1612	1.402
					16.0283	1.2739	20.703	2.95524	1.403		21.7313	5.27235	45.5636	7.11729	1.403							9.97195	0.523938	33.2246	4.42957	1.403		9.93229	1.11755	11.1553	1.15869	1.403
					16.0248	1.27719	20.7731	2.95644	1.404		21.7514	5.29596	45.4679	7.13298	1.404							9.96549	0.51998	33.1106	4.41717	1.404		9.92642	1.11197	11.1328	1.15626	1.404
					16.0215	1.28077	20.8418	2.95703	1.405		21.7716	5.31963	45.3683	7.14747	1.405							9.9591	0.516791	32.9972	4.40418	1.405		9.92052	1.10645	11.1108	1.1539	1.405
					16.0185	1.28462	20.909	2.95702	1.406		21.792	5.34335	45.2648	7.16075	1.406							9.95275	0.514386	32.8844	4.39062	1.406		9.91458	1.10096	11.0891	1.15161	1.406
					16.0158	1.28876	20.9747	2.95642	1.407		21.8124	5.36712	45.1575	7.17277	1.407							9.94646	0.512774	32.7721	4.37649	1.407		9.90861	1.09552	11.0678	1.1494	1.407
					16.0133	1.29317	21.039	2.95526	1.408		21.833	5.39094	45.0462	7.18352	1.408							9.94022	0.511962	32.6604	4.36181	1.408		9.9026	1.09012	11.0469	1.14727	1.408
					16.0111	1.29786	21.1017	2.95353	1.409		21.8537	5.41479	44.9311	7.19295	1.409							9.93404	0.51195	32.5492	4.34657	1.409		9.89655	1.08476	11.0263	1.14522	1.409
					16.0091	1.30281	21.163	2.95127	1.41		21.8744	5.43868	44.8121	7.20105	1.41							9.92791	0.512737	32.4385	4.3308	1.41		9.89047	1.07945	11.0061	1.14325	1.41
					16.0073	1.30804	21.2227	2.94849	1.411		21.8952	5.4626	44.6891	7.20779	1.411							9.92183	0.514318	32.3283	4.31449	1.411		9.88435	1.07417	10.9863	1.14136	1.411
					16.0058	1.31353	21.281	2.9452	1.412		21.9161	5.48655	44.5623	7.21315	1.412							9.9158	0.516682	32.2185	4.29766	1.412		9.8782	1.06893	10.9668	1.13955	1.412
					16.0045	1.31929	21.3377	2.94142	1.413		21.9371	5.51052	44.4317	7.21712	1.413							9.90983	0.519817	32.1092	4.28031	1.413		9.87201	1.06374	10.9476	1.13783	1.413
					16.0035	1.3253	21.3929	2.93718	1.414		21.9581	5.5345	44.2971	7.21966	1.414							9.9039	0.523706	32.0003	4.26247	1.414		9.86578	1.05858	10.9287	1.13619	1.414
					16.0026	1.33158	21.4466	2.93248	1.415		21.9792	5.5585	44.1588	7.22077	1.415							9.89803	0.528328	31.8919	4.24414	1.415		9.85952	1.05346	10.9102	1.13464	1.415
					16.002	1.3381	21.4988	2.92736	1.416		22.0002	5.58251	44.0166	7.22044	1.416							9.8922	0.533663	31.7837	4.22533	1.416		9.85322	1.04837	10.8919	1.13317	1.416
					16.0016	1.34488	21.5495	2.92183	1.417		22.0213	5.60653	43.8707	7.21865	1.417							9.88642	0.539684	31.676	4.20605	1.417		9.84688	1.04332	10.874	1.13179	1.417
					16.0015	1.35191	21.5987	2.91592	1.418		22.0424	5.63054	43.721	7.21539	1.418							9.88069	0.546366	31.5686	4.18632	1.418		9.84052	1.03831	10.8563	1.1305	1.418
					16.0015	1.35918	21.6464	2.90965	1.419		22.0634	5.65455	43.5675	7.21066	1.419							9.87501	0.55368	31.4615	4.16614	1.419		9.83412	1.03333	10.8389	1.12929	1.419
					16.0017	1.36669	21.6927	2.90303	1.42		22.0844	5.67854	43.4104	7.20445	1.42							9.86937	0.561598	31.3547	4.14554	1.42		9.82768	1.02839	10.8218	1.12817	1.42
					16.0021	1.37444	21.7374	2.8961	1.421		22.1054	5.70252	43.2496	7.19677	1.421							9.86377	0.57009	31.2482	4.12452	1.421		9.82122	1.02348	10.8049	1.12713	1.421
					16.0028	1.38242	21.7807	2.88888	1.422		22.1263	5.72648	43.0852	7.18761	1.422							9.85821	0.579126	31.142	4.10311	1.422		9.81472	1.0186	10.7883	1.12618	1.422
					16.0036	1.39064	21.8225	2.88138	1.423		22.1471	5.75041	42.9173	7.17697	1.423							9.85269	0.588676	31.036	4.0813	1.423		9.80819	1.01375	10.772	1.12532	1.423
					16.0046	1.39908	21.8628	2.87364	1.424		22.1678	5.77431	42.7458	7.16486	1.424							9.84721	0.598709	30.9302	4.05913	1.424		9.80164	1.00894	10.7559	1.12455	1.424
					16.0057	1.40774	21.9017	2.86567	1.425		22.1883	5.79816	42.5708	7.15129	1.425							9.84177	0.609198	30.8247	4.03659	1.425		9.79506	1.00415	10.74	1.12386	1.425
					16.007	1.41663	21.9392	2.85751	1.426		22.2088	5.82197	42.3924	7.13626	1.426							9.83636	0.620112	30.7193	4.01372	1.426		9.78845	0.999399	10.7244	1.12326	1.426
					16.0085	1.42573	21.9752	2.84917	1.427		22.2291	5.84573	42.2107	7.11979	1.427							9.83098	0.631425	30.6141	3.99051	1.427		9.78183	0.994674	10.7089	1.12274	1.427
					16.0102	1.43504	22.0099	2.84069	1.428		22.2491	5.86943	42.0257	7.10188	1.428							9.82563	0.643108	30.5091	3.96699	1.428		9.77517	0.989978	10.6937	1.12231	1.428
					16.012	1.44456	22.0431	2.83207	1.429		22.269	5.89306	41.8374	7.08256	1.429							9.82031	0.655136	30.4042	3.94318	1.429		9.7685	0.98531	10.6787	1.12196	1.429
					16.014	1.45429	22.075	2.82335	1.43		22.2887	5.91662	41.646	7.06185	1.43							9.81501	0.667484	30.2994	3.91908	1.43		9.76181	0.98067	10.6639	1.1217	1.43
					16.0161	1.46422	22.1054	2.81455	1.431		22.3081	5.9401	41.4515	7.03975	1.431							9.80974	0.680128	30.1948	3.89471	1.431		9.7551	0.976057	10.6492	1.12151	1.431
					16.0183	1.47434	22.1345	2.80569	1.432		22.3272	5.96349	41.2539	7.0163	1.432							9.80449	0.693044	30.0902	3.8701	1.432		9.74838	0.97147	10.6348	1.12142	1.432
					16.0206	1.48466	22.1623	2.7968	1.433		22.346	5.98679	41.0534	6.99151	1.433							9.79925	0.706211	29.9857	3.84524	1.433		9.74164	0.966909	10.6205	1.1214	1.433
					16.0231	1.49517	22.1887	2.78789	1.434		22.3645	6.00998	40.8501	6.96541	1.434							9.79403	0.719608	29.8813	3.82017	1.434		9.7349	0.962374	10.6064	1.12146	1.434
					16.0256	1.50586	22.2138	2.779	1.435		22.3827	6.03305	40.6439	6.93803	1.435							9.78882	0.733214	29.777	3.79489	1.435		9.72814	0.957864	10.5925	1.1216	1.435
					16.0283	1.51673	22.2376	2.77014	1.436		22.4005	6.05601	40.4351	6.90939	1.436							9.78362	0.747011	29.6727	3.76942	1.436		9.72138	0.953378	10.5787	1.12182	1.436
					16.031	1.52778	22.2601	2.76133	1.437		22.4178	6.07883	40.2236	6.87953	1.437							9.77842	0.760981	29.5684	3.74378	1.437		9.71462	0.948916	10.5651	1.12212	1.437
					16.0338	1.539	22.2813	2.7526	1.438		22.4348	6.10151	40.0095	6.84847	1.438							9.77323	0.775107	29.4641	3.71798	1.438		9.70785	0.944479	10.5517	1.12249	1.438
					16.0367	1.55039	22.3012	2.74397	1.439		22.4512	6.12404	39.7931	6.81624	1.439							9.76803	0.789372	29.3599	3.69204	1.439		9.70109	0.940064	10.5383	1.12294	1.439
					16.0397	1.56194	22.3199	2.73545	1.44		22.4672	6.1464	39.5742	6.78289	1.44							9.76283	0.803761	29.2556	3.66597	1.44		9.69433	0.935672	10.5252	1.12347	1.44
					16.0427	1.57365	22.3373	2.72708	1.441		22.4827	6.1686	39.3531	6.74843	1.441							9.75762	0.81826	29.1514	3.63978	1.441		9.68758	0.931303	10.5121	1.12406	1.441
					16.0457	1.58552	22.3534	2.71886	1.442		22.4976	6.19061	39.1299	6.71292	1.442							9.7524	0.832853	29.0471	3.6135	1.442		9.68084	0.926957	10.4992	1.12473	1.442
					16.0487	1.59753	22.3683	2.71082	1.443		22.512	6.21243	38.9045	6.67638	1.443							9.74717	0.847528	28.9428	3.58714	1.443		9.6741	0.922632	10.4864	1.12546	1.443
					16.0518	1.60969	22.382	2.70298	1.444		22.5257	6.23405	38.6772	6.63886	1.444							9.74192	0.862273	28.8385	3.56071	1.444		9.66739	0.91833	10.4737	1.12627	1.444
					16.0549	1.622	22.3945	2.69536	1.445		22.5388	6.25545	38.448	6.60039	1.445							9.73664	0.877075	28.7341	3.53423	1.445		9.66069	0.914049	10.4611	1.12714	1.445
					16.058	1.63444	22.4057	2.68798	1.446		22.5512	6.27663	38.217	6.56101	1.446							9.73134	0.891922	28.6297	3.50771	1.446		9.65402	0.909789	10.4487	1.12808	1.446
					16.061	1.64701	22.4158	2.68086	1.447		22.5629	6.29756	37.9844	6.52076	1.447							9.72601	0.906804	28.5253	3.48116	1.447		9.64737	0.905551	10.4363	1.12908	1.447
					16.064	1.65971	22.4246	2.67402	1.448		22.5739	6.31824	37.7502	6.47967	1.448							9.72064	0.921711	28.4208	3.4546	1.448		9.64075	0.901334	10.4241	1.13015	1.448
					16.067	1.67253	22.4322	2.66748	1.449		22.5841	6.33866	37.5145	6.4378	1.449							9.71524	0.936631	28.3162	3.42804	1.449		9.63416	0.897138	10.4119	1.13127	1.449
					16.0699	1.68546	22.4387	2.66126	1.45		22.5934	6.3588	37.2774	6.39518	1.45							9.70979	0.951556	28.2116	3.4015	1.45		9.62761	0.892963	10.3998	1.13246	1.45
					16.0727	1.69851	22.444	2.65538	1.451		22.602	6.37865	37.039	6.35185	1.451							9.7043	0.966476	28.1069	3.37499	1.451		9.62109	0.888809	10.3879	1.1337	1.451
					16.0755	1.71167	22.4481	2.64985	1.452		22.6096	6.39819	36.7995	6.30786	1.452							9.69876	0.981383	28.0022	3.34853	1.452		9.61462	0.884677	10.376	1.135	1.452
					16.0781	1.72493	22.451	2.64472	1.453		22.6164	6.41742	36.559	6.26324	1.453							9.69316	0.996268	27.8974	3.32211	1.453		9.60819	0.880566	10.3642	1.13635	1.453
					16.0806	1.73828	22.4527	2.63998	1.454		22.6222	6.43632	36.3174	6.21804	1.454							9.68751	1.01112	27.7925	3.29576	1.454		9.60181	0.876476	10.3524	1.13776	1.454
					16.083	1.75173	22.4533	2.63566	1.455		22.627	6.45487	36.075	6.17229	1.455							9.68179	1.02594	27.6876	3.2695	1.455		9.59548	0.872407	10.3408	1.13922	1.455
					16.0852	1.76526	22.4526	2.6318	1.456		22.6309	6.47307	35.8319	6.12604	1.456							9.67601	1.04071	27.5826	3.24332	1.456		9.58921	0.86836	10.3292	1.14073	1.456
					16.0873	1.77888	22.4508	2.6284	1.457		22.6336	6.49089	35.5881	6.07933	1.457							9.67015	1.05543	27.4775	3.21724	1.457		9.58301	0.864335	10.3176	1.14228	1.457
					16.0892	1.79256	22.4479	2.62548	1.458		22.6353	6.50833	35.3437	6.03221	1.458							9.66422	1.07009	27.3724	3.19128	1.458		9.57686	0.860332	10.3062	1.14388	1.458
					16.0909	1.80632	22.4437	2.62308	1.459		22.6359	6.52537	35.0989	5.9847	1.459							9.65821	1.08468	27.2672	3.16544	1.459		9.57079	0.856351	10.2948	1.14553	1.459
					16.0925	1.82015	22.4384	2.62122	1.46		22.6354	6.542	34.8537	5.93685	1.46							9.65212	1.0992	27.162	3.13973	1.46		9.56479	0.852393	10.2834	1.14722	1.46
					16.0937	1.83403	22.4319	2.6199	1.461		22.6336	6.55819	34.6083	5.8887	1.461							9.64594	1.11364	27.0567	3.11416	1.461		9.55886	0.848458	10.2721	1.14895	1.461
					16.0948	1.84796	22.4242	2.61917	1.462		22.6306	6.57395	34.3627	5.84028	1.462							9.63966	1.128	26.9514	3.08875	1.462		9.55302	0.844546	10.2609	1.15071	1.462
					16.0955	1.86194	22.4153	2.61904	1.463		22.6264	6.58924	34.1171	5.79165	1.463							9.63329	1.14226	26.846	3.0635	1.463		9.54726	0.840659	10.2497	1.15252	1.463
					16.0961	1.87596	22.4053	2.61953	1.464		22.6209	6.60407	33.8715	5.74282	1.464							9.62682	1.15643	26.7406	3.03842	1.464		9.54159	0.836795	10.2386	1.15435	1.464
					16.0963	1.89002	22.394	2.62067	1.465		22.6141	6.61841	33.626	5.69384	1.465							9.62024	1.1705	26.6351	3.01352	1.465		9.53602	0.832956	10.2275	1.15623	1.465
					16.0962	1.90411	22.3815	2.62247	1.466		22.606	6.63226	33.3807	5.64475	1.466							9.61356	1.18445	26.5297	2.98881	1.466		9.53054	0.829143	10.2164	1.15813	1.466
					16.0958	1.91822	22.3679	2.62496	1.467		22.5965	6.64559	33.1357	5.59558	1.467							9.60676	1.1983	26.4242	2.9643	1.467		9.52517	0.825355	10.2054	1.16006	1.467
					16.095	1.93234	22.353	2.62816	1.468		22.5855	6.6584	32.8912	5.54636	1.468							9.59985	1.21203	26.3186	2.93998	1.468		9.5199	0.821594	10.1944	1.16202	1.468
					16.0939	1.94648	22.3368	2.63209	1.469		22.5732	6.67066	32.6471	5.49712	1.469							9.59281	1.22564	26.2131	2.91588	1.469		9.51474	0.81786	10.1834	1.16401	1.469
					16.0924	1.96062	22.3195	2.63676	1.47		22.5593	6.68238	32.4036	5.44791	1.47							9.58565	1.23912	26.1076	2.89199	1.47		9.5097	0.814154	10.1725	1.16602	1.47
					16.0905	1.97476	22.3009	2.6422	1.471		22.544	6.69353	32.1607	5.39874	1.471							9.57837	1.25247	26.002	2.86833	1.471		9.50478	0.810476	10.1616	1.16805	1.471
					16.0882	1.9889	22.2811	2.64842	1.472		22.5272	6.7041	31.9186	5.34965	1.472							9.57095	1.26568	25.8965	2.8449	1.472		9.49999	0.806826	10.1507	1.1701	1.472
					16.0855	2.00301	22.26	2.65543	1.473		22.5088	6.71408	31.6773	5.30066	1.473							9.56339	1.27875	25.791	2.8217	1.473		9.49532	0.803207	10.1398	1.17217	1.473
					16.0823	2.01711	22.2376	2.66325	1.474		22.4889	6.72345	31.4369	5.25181	1.474							9.5557	1.29168	25.6855	2.79874	1.474		9.49079	0.799618	10.1289	1.17425	1.474
					16.0786	2.03118	22.214	2.67189	1.475		22.4674	6.73221	31.1974	5.20313	1.475							9.54786	1.30447	25.5801	2.77603	1.475		9.4864	0.796061	10.1181	1.17635	1.475
					16.0745	2.04521	22.1891	2.68136	1.476		22.4442	6.74035	30.959	5.15463	1.476							9.53987	1.3171	25.4747	2.75356	1.476		9.48214	0.792535	10.1073	1.17846	1.476
					16.0699	2.05921	22.1628	2.69166	1.477		22.4194	6.74785	30.7217	5.10633	1.477							9.53174	1.32957	25.3693	2.73135	1.477		9.47804	0.789043	10.0965	1.18057	1.477
					16.0648	2.07316	22.1353	2.7028	1.478		22.393	6.7547	30.4856	5.05828	1.478							9.52345	1.34189	25.2641	2.7094	1.478		9.47409	0.785584	10.0857	1.1827	1.478
					16.0591	2.08705	22.1065	2.71478	1.479		22.3649	6.76089	30.2507	5.01048	1.479							9.51501	1.35405	25.1589	2.68771	1.479		9.47029	0.78216	10.0749	1.18483	1.479
					16.0529	2.10089	22.0764	2.72761	1.48		22.3351	6.76641	30.0171	4.96295	1.48							9.5064	1.36604	25.0537	2.66629	1.48		9.46665	0.778771	10.0641	1.18697	1.48
					16.0461	2.11465	22.0449	2.74127	1.481		22.3036	6.77126	29.7849	4.91572	1.481							9.49764	1.37786	24.9487	2.64514	1.481		9.46318	0.775418	10.0533	1.18911	1.481
					16.0388	2.12835	22.0121	2.75577	1.482		22.2704	6.77541	29.5542	4.8688	1.482							9.48871	1.38952	24.8438	2.62425	1.482		9.45988	0.772103	10.0425	1.19125	1.482
					16.0308	2.14196	21.9779	2.7711	1.483		22.2355	6.77888	29.3249	4.82221	1.483							9.47961	1.401	24.739	2.60364	1.483		9.45675	0.768826	10.0317	1.19339	1.483
					16.0223	2.15548	21.9424	2.78723	1.484		22.1988	6.78164	29.0972	4.77597	1.484							9.47034	1.4123	24.6343	2.58331	1.484		9.4538	0.765588	10.0209	1.19552	1.484
					16.0131	2.16892	21.9055	2.80417	1.485		22.1603	6.78369	28.8711	4.7301	1.485							9.4609	1.42343	24.5297	2.56325	1.485		9.45103	0.76239	10.0101	1.19764	1.485
					16.0032	2.18225	21.8672	2.82189	1.486		22.1201	6.78502	28.6467	4.68459	1.486							9.45128	1.43437	24.4253	2.54348	1.486		9.44845	0.759232	9.99923	1.19976	1.486
					15.9927	2.19547	21.8276	2.84038	1.487		22.0781	6.78563	28.4239	4.63947	1.487							9.44149	1.44513	24.321	2.52398	1.487		9.44606	0.756117	9.98839	1.20187	1.487
					15.9816	2.20858	21.7865	2.85961	1.488		22.0343	6.78551	28.2029	4.59476	1.488							9.43151	1.4557	24.2169	2.50477	1.488		9.44386	0.753044	9.97752	1.20397	1.488
					15.9697	2.22157	21.744	2.87956	1.489		21.9888	6.78466	27.9837	4.55045	1.489							9.42135	1.46609	24.113	2.48584	1.489		9.44187	0.750015	9.96664	1.20605	1.489
					15.9572	2.23443	21.7002	2.9002	1.49		21.9414	6.78306	27.7664	4.50656	1.49							9.41101	1.47629	24.0093	2.46719	1.49		9.44007	0.747031	9.95573	1.20812	1.49
					15.9439	2.24716	21.6549	2.9215	1.491		21.8923	6.78073	27.5509	4.46309	1.491							9.40048	1.48629	23.9058	2.44883	1.491		9.43848	0.744092	9.9448	1.21016	1.491
					15.9299	2.25974	21.6081	2.94343	1.492		21.8414	6.77765	27.3374	4.42007	1.492							9.38977	1.4961	23.8024	2.43075	1.492		9.4371	0.7412	9.93385	1.21219	1.492
					15.9151	2.27218	21.56	2.96595	1.493		21.7887	6.77382	27.1258	4.37748	1.493							9.37886	1.50572	23.6993	2.41296	1.493		9.43593	0.738355	9.92286	1.2142	1.493
					15.8996	2.28447	21.5104	2.98903	1.494		21.7343	6.76924	26.9162	4.33533	1.494							9.36777	1.51514	23.5965	2.39545	1.494		9.43498	0.735559	9.91184	1.21618	1.494
					15.8834	2.29659	21.4593	3.01264	1.495		21.678	6.76391	26.7087	4.29364	1.495							9.35648	1.52436	23.4938	2.37822	1.495		9.43426	0.732813	9.90078	1.21814	1.495
					15.8663	2.30855	21.4068	3.03672	1.496		21.62	6.75782	26.5032	4.2524	1.496							9.345	1.53339	23.3914	2.36128	1.496		9.43375	0.730116	9.88969	1.22006	1.496
					15.8485	2.32033	21.3529	3.06124	1.497		21.5603	6.75099	26.2998	4.21162	1.497							9.33333	1.54221	23.2893	2.34461	1.497		9.43347	0.727471	9.87856	1.22196	1.497
					15.8298	2.33194	21.2975	3.08616	1.498		21.4988	6.7434	26.0985	4.1713	1.498							9.32146	1.55083	23.1875	2.32823	1.498		9.43342	0.724878	9.86739	1.22383	1.498
					15.8104	2.34336	21.2406	3.11143	1.499		21.4356	6.73506	25.8994	4.13144	1.499							9.3094	1.55925	23.0859	2.31213	1.499		9.43361	0.722338	9.85617	1.22566	1.499
					15.7901	2.35458	21.1822	3.137	1.5		21.3706	6.72597	25.7025	4.09204	1.5							9.29714	1.56747	22.9847	2.2963	1.5		9.43403	0.719852	9.8449	1.22746	1.5
					15.769	2.36561	21.1224	3.16284	1.501		21.304	6.71613	25.5077	4.0531	1.501							9.28468	1.57548	22.8837	2.28075	1.501		9.43468	0.717421	9.83358	1.22922	1.501
					15.7471	2.37644	21.0611	3.18888	1.502		21.2356	6.70555	25.3152	4.01462	1.502							9.27202	1.58329	22.7831	2.26547	1.502		9.43558	0.715046	9.82222	1.23094	1.502
					15.7243	2.38705	20.9984	3.21509	1.503		21.1656	6.69423	25.1249	3.97661	1.503							9.25917	1.5909	22.6828	2.25047	1.503		9.43672	0.712727	9.81079	1.23262	1.503
					15.7007	2.39745	20.9342	3.24142	1.504		21.094	6.68218	24.9368	3.93905	1.504							9.24612	1.5983	22.5829	2.23574	1.504		9.4381	0.710466	9.79931	1.23425	1.504
					15.6762	2.40762	20.8685	3.26781	1.505		21.0207	6.66939	24.7511	3.90194	1.505							9.23288	1.6055	22.4833	2.22127	1.505		9.43973	0.708263	9.78777	1.23584	1.505
					15.6508	2.41757	20.8014	3.29422	1.506		20.9458	6.65588	24.5676	3.86529	1.506							9.21943	1.61249	22.3841	2.20707	1.506		9.44161	0.706119	9.77617	1.23739	1.506
					15.6246	2.42729	20.7328	3.32059	1.507		20.8694	6.64165	24.3864	3.82909	1.507							9.20579	1.61927	22.2852	2.19313	1.507		9.44374	0.704035	9.76451	1.23888	1.507
					15.5975	2.43677	20.6628	3.34689	1.508		20.7914	6.62671	24.2076	3.79333	1.508							9.19195	1.62586	22.1867	2.17945	1.508		9.44611	0.702012	9.75278	1.24033	1.508
					15.5695	2.446	20.5913	3.37306	1.509		20.7119	6.61106	24.031	3.75801	1.509							9.17791	1.63223	22.0886	2.16603	1.509		9.44874	0.70005	9.74098	1.24172	1.509
					15.5406	2.45499	20.5183	3.39906	1.51		20.6308	6.59472	23.8568	3.72314	1.51							9.16368	1.6384	21.991	2.15287	1.51		9.45162	0.698151	9.7291	1.24306	1.51
					15.5108	2.46372	20.444	3.42483	1.511		20.5483	6.57768	23.685	3.68869	1.511							9.14925	1.64437	21.8937	2.13995	1.511		9.45476	0.696315	9.71716	1.24434	1.511
					15.4801	2.47219	20.3682	3.45034	1.512		20.4644	6.55996	23.5155	3.65468	1.512							9.13463	1.65013	21.7969	2.12729	1.512		9.45814	0.694543	9.70514	1.24556	1.512
					15.4486	2.4804	20.291	3.47552	1.513		20.3791	6.54157	23.3483	3.62108	1.513							9.11982	1.65569	21.7005	2.11487	1.513		9.46178	0.692835	9.69304	1.24673	1.513
					15.4161	2.48834	20.2125	3.50035	1.514		20.2924	6.52252	23.1835	3.58791	1.514							9.10481	1.66105	21.6046	2.10269	1.514		9.46568	0.691192	9.68087	1.24783	1.514
					15.3828	2.49601	20.1325	3.52478	1.515		20.2044	6.50282	23.0211	3.55515	1.515							9.08961	1.66621	21.5091	2.09074	1.515		9.46982	0.689616	9.66861	1.24887	1.515
					15.3485	2.5034	20.0512	3.54875	1.516		20.1151	6.48248	22.861	3.52279	1.516							9.07422	1.67116	21.4141	2.07904	1.516		9.47422	0.688106	9.65627	1.24985	1.516
					15.3134	2.51051	19.9685	3.57224	1.517		20.0245	6.4615	22.7034	3.49084	1.517							9.05865	1.67592	21.3195	2.06756	1.517		9.47887	0.686664	9.64385	1.25076	1.517
					15.2773	2.51734	19.8845	3.5952	1.518		19.9327	6.43991	22.548	3.45928	1.518							9.04288	1.68048	21.2255	2.05632	1.518		9.48377	0.685289	9.63133	1.25161	1.518
					15.2404	2.52387	19.7992	3.61759	1.519		19.8397	6.41771	22.3951	3.42811	1.519							9.02694	1.68484	21.1319	2.04529	1.519		9.48892	0.683983	9.61873	1.25238	1.519
					15.2026	2.53012	19.7126	3.63938	1.52		19.7456	6.39491	22.2445	3.39732	1.52							9.0108	1.689	21.0389	2.03449	1.52		9.49432	0.682747	9.60604	1.25308	1.52
					15.1639	2.53606	19.6247	3.66052	1.521		19.6504	6.37154	22.0963	3.36691	1.521							8.99449	1.69297	20.9464	2.0239	1.521		9.49997	0.68158	9.59326	1.25372	1.521
					15.1243	2.54171	19.5356	3.68099	1.522		19.5541	6.34759	21.9504	3.33687	1.522							8.97799	1.69674	20.8544	2.01353	1.522		9.50585	0.680484	9.58038	1.25428	1.522
					15.0839	2.54706	19.4453	3.70074	1.523		19.4567	6.32308	21.8069	3.3072	1.523							8.96132	1.70032	20.7629	2.00337	1.523		9.51198	0.679458	9.56741	1.25476	1.523
					15.0425	2.5521	19.3537	3.71975	1.524		19.3584	6.29804	21.6658	3.27789	1.524							8.94447	1.70371	20.672	1.99341	1.524		9.51835	0.678504	9.55434	1.25517	1.524
					15.0003	2.55683	19.261	3.73798	1.525		19.2592	6.27246	21.527	3.24893	1.525							8.92745	1.70691	20.5816	1.98365	1.525		9.52496	0.677623	9.54118	1.2555	1.525
					14.9573	2.56126	19.1671	3.75542	1.526		19.1591	6.24637	21.3905	3.22031	1.526							8.91026	1.70992	20.4918	1.97409	1.526		9.53179	0.676813	9.52791	1.25575	1.526
					14.9134	2.56537	19.0721	3.77202	1.527		19.0581	6.21977	21.2564	3.19204	1.527							8.89289	1.71275	20.4025	1.96472	1.527		9.53886	0.676077	9.51455	1.25592	1.527
					14.8686	2.56916	18.976	3.78777	1.528		18.9563	6.19269	21.1246	3.1641	1.528							8.87536	1.71539	20.3139	1.95555	1.528		9.54615	0.675414	9.50108	1.25601	1.528
					14.823	2.57264	18.8789	3.80264	1.529		18.8537	6.16514	20.9951	3.13649	1.529							8.85767	1.71785	20.2258	1.94655	1.529		9.55366	0.674825	9.48752	1.25602	1.529
					14.7766	2.57579	18.7807	3.8166	1.53		18.7505	6.13713	20.8679	3.10921	1.53							8.83981	1.72012	20.1383	1.93774	1.53		9.5614	0.67431	9.47385	1.25595	1.53
					14.7294	2.57863	18.6816	3.82965	1.531		18.6465	6.10867	20.7429	3.08224	1.531							8.8218	1.72222	20.0514	1.92911	1.531		9.56934	0.673869	9.46008	1.25579	1.531
					14.6813	2.58114	18.5815	3.84175	1.532		18.542	6.07979	20.6203	3.05558	1.532							8.80363	1.72414	19.9651	1.92065	1.532		9.57749	0.673504	9.4462	1.25554	1.532
					14.6325	2.58334	18.4805	3.8529	1.533		18.4368	6.05049	20.4999	3.02924	1.533							8.7853	1.72589	19.8795	1.91235	1.533		9.58585	0.673213	9.43222	1.25521	1.533
					14.5829	2.5852	18.3786	3.86307	1.534		18.3311	6.0208	20.3818	3.00319	1.534							8.76683	1.72746	19.7944	1.90423	1.534		9.5944	0.672998	9.41814	1.25479	1.534
					14.5325	2.58674	18.2759	3.87225	1.535		18.225	5.99072	20.266	2.97745	1.535							8.74821	1.72887	19.71	1.89626	1.535		9.60315	0.672858	9.40395	1.25428	1.535
					14.4813	2.58796	18.1723	3.88043	1.536		18.1183	5.96028	20.1523	2.95199	1.536							8.72944	1.7301	19.6262	1.88845	1.536		9.61208	0.672794	9.38966	1.25368	1.536
					14.4294	2.58885	18.068	3.8876	1.537		18.0113	5.92948	20.0409	2.92683	1.537							8.71053	1.73117	19.5431	1.8808	1.537		9.62119	0.672805	9.37526	1.253	1.537
					14.3768	2.58941	17.963	3.89376	1.538		17.904	5.89834	19.9317	2.90194	1.538							8.69148	1.73207	19.4606	1.87329	1.538		9.63048	0.672892	9.36076	1.25222	1.538
					14.3234	2.58965	17.8573	3.89888	1.539		17.7963	5.86689	19.8246	2.87734	1.539							8.6723	1.73281	19.3788	1.86593	1.539		9.63994	0.673055	9.34615	1.25135	1.539
					14.2694	2.58956	17.7509	3.90297	1.54		17.6884	5.83512	19.7198	2.85301	1.54							8.65298	1.73339	19.2976	1.85871	1.54		9.64955	0.673294	9.33144	1.25039	1.54
					14.2146	2.58914	17.644	3.90603	1.541		17.5802	5.80307	19.617	2.82895	1.541							8.63354	1.73381	19.2172	1.85163	1.541		9.65932	0.673607	9.31663	1.24933	1.541
					14.1592	2.5884	17.5365	3.90804	1.542		17.4719	5.77074	19.5164	2.80516	1.542							8.61396	1.73408	19.1373	1.84469	1.542		9.66924	0.673997	9.30171	1.24818	1.542
					14.1031	2.58733	17.4285	3.90901	1.543		17.3634	5.73815	19.4179	2.78164	1.543							8.59427	1.73419	19.0582	1.83787	1.543		9.67929	0.674461	9.28669	1.24694	1.543
					14.0464	2.58594	17.32	3.90895	1.544		17.2549	5.70531	19.3215	2.75837	1.544							8.57446	1.73415	18.9798	1.83118	1.544		9.68948	0.675	9.27156	1.2456	1.544
					13.9891	2.58422	17.2111	3.90784	1.545		17.1463	5.67224	19.2272	2.73536	1.545							8.55453	1.73396	18.902	1.82461	1.545		9.69979	0.675613	9.25634	1.24417	1.545
					13.9311	2.58219	17.1018	3.9057	1.546		17.0377	5.63896	19.135	2.71261	1.546							8.53449	1.73363	18.8249	1.81816	1.546		9.71021	0.676299	9.24101	1.24265	1.546
					13.8726	2.57983	16.9922	3.90253	1.547		16.9292	5.60547	19.0447	2.69011	1.547							8.51434	1.73315	18.7486	1.81182	1.547		9.72074	0.677059	9.22559	1.24103	1.547
					13.8135	2.57716	16.8823	3.89833	1.548		16.8208	5.5718	18.9565	2.66786	1.548							8.49409	1.73253	18.6729	1.8056	1.548		9.73137	0.677892	9.21007	1.23931	1.548
					13.7538	2.57417	16.7722	3.89312	1.549		16.7124	5.53796	18.8703	2.64585	1.549							8.47374	1.73178	18.5979	1.79949	1.549		9.74208	0.678796	9.19445	1.2375	1.549
					13.6936	2.57086	16.6618	3.8869	1.55		16.6043	5.50396	18.7861	2.62409	1.55							8.45328	1.73088	18.5237	1.79348	1.55		9.75288	0.679771	9.17874	1.23559	1.55
					13.6329	2.56724	16.5514	3.87969	1.551		16.4964	5.46982	18.7038	2.60257	1.551							8.43274	1.72985	18.4502	1.78757	1.551		9.76375	0.680817	9.16293	1.23359	1.551
					13.5717	2.56332	16.4408	3.87149	1.552		16.3887	5.43554	18.6234	2.5813	1.552							8.4121	1.72869	18.3774	1.78176	1.552		9.77468	0.681931	9.14703	1.23149	1.552
					13.51	2.55908	16.3301	3.86231	1.553		16.2813	5.40116	18.545	2.56027	1.553							8.39137	1.7274	18.3053	1.77604	1.553		9.78565	0.683114	9.13104	1.22929	1.553
					13.4479	2.55454	16.2194	3.85218	1.554		16.1742	5.36667	18.4684	2.53947	1.554							8.37057	1.72598	18.2339	1.77041	1.554		9.79668	0.684363	9.11496	1.227	1.554
					13.3854	2.5497	16.1088	3.84111	1.555		16.0675	5.33209	18.3937	2.51892	1.555							8.34968	1.72443	18.1633	1.76487	1.555		9.80773	0.685678	9.0988	1.22462	1.555
					13.3224	2.54456	15.9982	3.8291	1.556		15.9612	5.29744	18.3208	2.4986	1.556							8.32872	1.72277	18.0934	1.75942	1.556		9.8188	0.687057	9.08255	1.22214	1.556
					13.259	2.53912	15.8877	3.81619	1.557		15.8553	5.26273	18.2498	2.47852	1.557							8.30768	1.72098	18.0242	1.75405	1.557		9.82989	0.6885	9.06622	1.21956	1.557
					13.1953	2.53339	15.7774	3.80239	1.558		15.75	5.22797	18.1805	2.45868	1.558							8.28658	1.71907	17.9558	1.74875	1.558		9.84098	0.690003	9.04981	1.2169	1.558
					13.1312	2.52738	15.6673	3.78771	1.559		15.6451	5.19318	18.113	2.43908	1.559							8.26541	1.71705	17.8881	1.74353	1.559		9.85205	0.691566	9.03332	1.21413	1.559
					13.0668	2.52107	15.5575	3.77219	1.56		15.5407	5.15836	18.0472	2.41972	1.56							8.24418	1.71491	17.8211	1.73838	1.56		9.86311	0.693187	9.01675	1.21128	1.56
					13.0021	2.51449	15.4479	3.75583	1.561		15.437	5.12354	17.9831	2.40059	1.561							8.22289	1.71267	17.7549	1.73331	1.561		9.87413	0.694864	9.00011	1.20833	1.561
					12.9371	2.50763	15.3386	3.73867	1.562		15.3338	5.08871	17.9207	2.38171	1.562							8.20156	1.71031	17.6895	1.72829	1.562		9.88512	0.696596	8.9834	1.20529	1.562
					12.8718	2.50049	15.2297	3.72072	1.563		15.2313	5.0539	17.86	2.36306	1.563							8.18017	1.70784	17.6247	1.72334	1.563		9.89605	0.698379	8.96662	1.20216	1.563
					12.8063	2.49309	15.1212	3.70202	1.564		15.1294	5.01912	17.8008	2.34466	1.564							8.15873	1.70527	17.5608	1.71845	1.564		9.90691	0.700213	8.94977	1.19894	1.564
					12.7406	2.48541	15.0131	3.68258	1.565		15.0282	4.98437	17.7433	2.3265	1.565							8.13725	1.7026	17.4975	1.71362	1.565		9.9177	0.702095	8.93286	1.19563	1.565
					12.6747	2.47748	14.9055	3.66242	1.566		14.9278	4.94967	17.6873	2.30858	1.566							8.11574	1.69983	17.435	1.70885	1.566		9.92841	0.704022	8.91589	1.19223	1.566
					12.6086	2.46929	14.7984	3.64159	1.567		14.8281	4.91503	17.6329	2.29091	1.567							8.09419	1.69695	17.3733	1.70412	1.567		9.93901	0.705993	8.89886	1.18874	1.567
					12.5424	2.46085	14.6918	3.62009	1.568		14.7292	4.88046	17.58	2.27348	1.568							8.07261	1.69398	17.3123	1.69945	1.568		9.94951	0.708005	8.88178	1.18517	1.568
					12.4761	2.45217	14.5858	3.59797	1.569		14.6311	4.84597	17.5285	2.2563	1.569							8.051	1.69092	17.252	1.69482	1.569		9.95989	0.710055	8.86464	1.18151	1.569
					12.4096	2.44323	14.4804	3.57524	1.57		14.5338	4.81158	17.4785	2.23937	1.57							8.02936	1.68776	17.1925	1.69023	1.57		9.97013	0.71214	8.84745	1.17776	1.57
					12.3431	2.43407	14.3757	3.55194	1.571		14.4373	4.77728	17.43	2.2227	1.571							8.00771	1.68451	17.1337	1.68569	1.571		9.98023	0.714259	8.83022	1.17393	1.571
					12.2765	2.42467	14.2716	3.52809	1.572		14.3418	4.74309	17.3828	2.20627	1.572							7.98604	1.68118	17.0757	1.68119	1.572		9.99018	0.716409	8.81294	1.17002	1.572
					12.2099	2.41504	14.1682	3.50373	1.573		14.2471	4.70902	17.3369	2.19011	1.573							7.96435	1.67775	17.0184	1.67672	1.573		9.99996	0.718586	8.79562	1.16603	1.573
					12.1433	2.40518	14.0655	3.47887	1.574		14.1533	4.67509	17.2924	2.1742	1.574							7.94266	1.67424	16.9619	1.67229	1.574		10.0096	0.720787	8.77826	1.16195	1.574
					12.0767	2.39511	13.9635	3.45356	1.575		14.0605	4.64129	17.2492	2.15855	1.575							7.92096	1.67065	16.9061	1.66789	1.575		10.019	0.72301	8.76086	1.1578	1.575
					12.0101	2.38483	13.8624	3.42782	1.576		13.9686	4.60763	17.2072	2.14316	1.576							7.89926	1.66697	16.851	1.66352	1.576		10.0282	0.725253	8.74343	1.15357	1.576
					11.9436	2.37434	13.762	3.40168	1.577		13.8777	4.57414	17.1665	2.12803	1.577							7.87756	1.66322	16.7967	1.65917	1.577		10.0372	0.72751	8.72597	1.14927	1.577
					11.8771	2.36365	13.6624	3.37516	1.578		13.7877	4.5408	17.1269	2.11316	1.578							7.85586	1.65939	16.7431	1.65486	1.578		10.046	0.729781	8.70849	1.14489	1.578
					11.8108	2.35276	13.5637	3.34831	1.579		13.6988	4.50764	17.0886	2.09856	1.579							7.83417	1.65548	16.6902	1.65056	1.579		10.0545	0.732061	8.69097	1.14043	1.579
					11.7446	2.34168	13.4658	3.32114	1.58		13.6109	4.47465	17.0513	2.08423	1.58							7.81249	1.65149	16.6381	1.64629	1.58		10.0628	0.734348	8.67344	1.13591	1.58
					11.6785	2.33042	13.3688	3.29369	1.581		13.524	4.44185	17.0152	2.07016	1.581							7.79083	1.64743	16.5867	1.64203	1.581		10.0709	0.736637	8.65589	1.13132	1.581
					11.6127	2.31897	13.2727	3.26599	1.582		13.4381	4.40925	16.9801	2.05636	1.582							7.76918	1.6433	16.536	1.63779	1.582		10.0786	0.738927	8.63832	1.12665	1.582
					11.547	2.30735	13.1775	3.23806	1.583		13.3533	4.37684	16.9461	2.04283	1.583							7.74755	1.6391	16.486	1.63357	1.583		10.0861	0.741213	8.62073	1.12192	1.583
					11.4815	2.29556	13.0832	3.20994	1.584		13.2695	4.34464	16.913	2.02957	1.584							7.72595	1.63483	16.4368	1.62936	1.584		10.0933	0.743492	8.60314	1.11713	1.584
					11.4163	2.28361	12.9899	3.18165	1.585		13.1869	4.31265	16.881	2.01658	1.585							7.70437	1.63049	16.3882	1.62515	1.585		10.1002	0.745762	8.58553	1.11227	1.585
					11.3513	2.2715	12.8975	3.15322	1.586		13.1053	4.28089	16.8499	2.00385	1.586							7.68283	1.62609	16.3404	1.62096	1.586		10.1068	0.748018	8.56792	1.10735	1.586
					11.2866	2.25924	12.8061	3.12468	1.587		13.0248	4.24934	16.8197	1.9914	1.587							7.66131	1.62162	16.2933	1.61678	1.587		10.1131	0.750258	8.55031	1.10237	1.587
					11.2223	2.24683	12.7156	3.09605	1.588		12.9454	4.21802	16.7904	1.97921	1.588							7.63983	1.61709	16.2469	1.61259	1.588		10.1191	0.752478	8.53269	1.09734	1.588
					11.1582	2.23427	12.6261	3.06737	1.589		12.8671	4.18694	16.762	1.96728	1.589							7.61839	1.61249	16.2012	1.60841	1.589		10.1247	0.754674	8.51508	1.09224	1.589
					11.0945	2.22159	12.5376	3.03865	1.59		12.7899	4.1561	16.7344	1.95562	1.59							7.59699	1.60784	16.1562	1.60424	1.59		10.1299	0.756844	8.49747	1.0871	1.59
					11.0312	2.20877	12.4501	3.00993	1.591		12.7138	4.1255	16.7077	1.94422	1.591							7.57563	1.60312	16.1119	1.60006	1.591		10.1349	0.758984	8.47986	1.0819	1.591
					10.9683	2.19583	12.3636	2.98122	1.592		12.6388	4.09515	16.6817	1.93308	1.592							7.55432	1.59835	16.0683	1.59588	1.592		10.1394	0.761092	8.46226	1.07665	1.592
					10.9058	2.18277	12.2781	2.95256	1.593		12.565	4.06505	16.6565	1.92219	1.593							7.53306	1.59352	16.0254	1.59169	1.593		10.1435	0.763162	8.44468	1.07135	1.593
					10.8437	2.1696	12.1937	2.92396	1.594		12.4923	4.03521	16.6321	1.91156	1.594							7.51185	1.58863	15.9831	1.5875	1.594		10.1473	0.765193	8.4271	1.066	1.594
					10.7821	2.15631	12.1102	2.89544	1.595		12.4207	4.00563	16.6084	1.90118	1.595							7.49069	1.58369	15.9416	1.5833	1.595		10.1507	0.767182	8.40954	1.06061	1.595
					10.721	2.14293	12.0277	2.86704	1.596		12.3503	3.97631	16.5854	1.89104	1.596							7.46959	1.57869	15.9007	1.57909	1.596		10.1537	0.769124	8.39199	1.05518	1.596
					10.6603	2.12945	11.9463	2.83876	1.597		12.281	3.94725	16.5632	1.88114	1.597							7.44855	1.57364	15.8604	1.57488	1.597		10.1562	0.771017	8.37446	1.0497	1.597
					10.6002	2.11589	11.8659	2.81064	1.598		12.2129	3.91846	16.5416	1.87147	1.598							7.42757	1.56854	15.8209	1.57065	1.598		10.1584	0.772859	8.35695	1.04419	1.598
					10.5407	2.10223	11.7865	2.78268	1.599		12.1459	3.88994	16.5207	1.86203	1.599							7.40665	1.56339	15.782	1.5664	1.599		10.1601	0.774645	8.33946	1.03864	1.599
					10.4817	2.0885	11.7081	2.75491	1.6		12.08	3.86169	16.5005	1.85282	1.6							7.3858	1.55818	15.7437	1.56214	1.6		10.1614	0.776373	8.32199	1.03306	1.6

## Sheet: Figure 4
Figure 4
	Figure 4a																		Figure 4b
	Top									Bottom									Top									Bottom
	Up				Down					Up				Down					Up				Down					Up				Down
	Firing Rate	SEM	Signed Cue Contrast		Firing Rate	SEM	Signed Cue Contrast			Firing Rate	SEM	Signed Cue Contrast		Firing Rate	SEM	Signed Cue Contrast			Pref. Choices (P)	Pref. Choices (N)	Signed Cue Contrast		Pref. Choices (P)	Pref. Choices (N)	Signed Cue Contrast			Pref. Choices (P)	Pref. Choices (N)	Signed Cue Contrast		Pref. Choices (P)	Pref. Choices (N)	Signed Cue Contrast
	40.9441	4.07008	-80		4.78051	1.11892	-80			3.62159	0.616142	-80		21.4777	0.88449	-80			0	0.0714286	-80		0	0.358333	-80			0	0.416667	-80		0	0.0454545	-80
	40.8337	2.09793	-40		2.82183	0.417731	-40			2.45664	0.618501	-40		21.2606	1.12131	-40			0	0.0625	-40		0.125	0.228571	-40			0	0.5	-40		0	0.0739645	-40
	33.9827	1.0699	-20		4.8288	0.639931	-20			4.50339	0.540976	-20		25.8764	0.858382	-20			0	0.0568182	-20		0.545455	0.278788	-20			0	0.433333	-20		0.111111	0.225	-20
	25.6731	1.61468	-10		5.09037	1.44111	-10			5.92031	0.495825	-10		29.2515	0.782628	-10			0.368421	0.472222	-10		0.378378	0.268939	-10			0.0952381	0.47	-10		0.180526	0.5875	-10
	24.5667	2.09966	-5		6.5412	0.82096	-5			7.7261	0.700794	-5		29.6776	1.30449	-5			0.202532	0.427083	-5		0.0857143	0.401235	-5			0.619048	0.571429	-5		0.26087	0.680952	-5
	23.0311	1.3358	5		8.32165	0.980257	5			6.49984	0.584636	5		27.6984	1.03721	5			0.32	0.572917	5		0.342857	0.598765	5			0.73913	0.428571	5		0.380952	0.319048	5
	25.8945	1.52243	10		9.3508	1.76513	10			6.35504	0.666436	10		28.6153	0.882509	10			0.716418	0.527778	10		0.972973	0.731061	10			0.789474	0.53	10		0.924762	0.4125	10
	21.9522	1.33958	20		9.4199	1.17718	20			6.00117	0.535591	20		29.8369	0.666914	20			1	0.943182	20		1	0.721212	20			0.888889	0.566667	20		1	0.775	20
	21.6617	1.7564	40		9.39032	1.81213	40			6.63961	1.44361	40		31.6797	1.4627	40			1	0.9375	40		1	0.771429	40			1	0.5	40		1	0.926036	40
	17.5475	0.855412	80		9.29548	1.69278	80			6.75026	0.739321	80		37.2467	1.91497	80			1	0.928571	80		1	0.641667	80			1	0.583333	80		1	0.954545	80

## Sheet: FIgure 5
Figure 5
	Figure 5a																									Figure 5b									Figure 5c
	Monkey N													Monkey S												Monkey N				Monkey S					Monkey N			Monkey S
	Up			Down			Up			Down				Up			Down			Up			Down
	Count	Bin Edge		Count	Bin Edge		Psy Threshold	Neuronal Threshold		Psy Threshold	Neuronal Threshold			Count	Bin Edge		Count	Bin Edge		Psy Threshold	Neuronal Threshold		Psy Threshold	Neuronal Threshold		Norm. Threshold Ratio	SE	Bin Center		Norm. Threshold Ratio	SE	Bin Center			Count	Bin Edge		Count	Bin Edge
	0	-0.6		1	-0.6		11.9369	132.017		44.6821	261.799			0	-0.6		0	-0.6		15.1765	489.159		25.2581	220.801		0.0859313	0.039778	5		0.0135155	0.00232165	5			2	12		7	12
	2	-0.4		1	-0.4		20.8449	51.4596		19.5951	9.24738			2	-0.4		2	-0.4		13.7517	171.393		29.352	128.267		0.165268	0.0382111	15		0.0858493	0.0362734	15			1	24		6	24
	1	-0.2		2	-0.2		41.2783	508.092		10.7869	142.05			2	-0.2		1	-0.2		36.2727	295.469		10.0154	210.183		0.049238	0.00940475	25		0.119014	0.0383679	25			1	36		7	36
	3	0		2	0		19.9788	604.336		25.2581	142.094			4	0		7	0		17.1846	133.47		20.5456	38.2321		0.0780699	0.0257788	35		0.0937389	0.0330533	35			4	48		3	48
	4	0.2		4	0.2		41.126	220.53		83.6206	339.077			8	0.2		2	0.2		36.6435	113.612		83.6206	197.72		0.0553315	0.00868748	45		0.0267152	0.00650132	45			2	60		2	60
	5	0.4		11	0.4		19.3152	85.4669		22.1404	141.79			11	0.4		14	0.4		11.5059	301.811		13.9691	72.7553		0.110227	0.0405587	55		0.0508079	0.00852843	55			1	72		2	72
	14	0.6		7	0.6		19.3152	199.047		12.0933	140.042			11	0.6		14	0.6		33.0048	105.205		19.0268	445.306		0.0920686	0.0352914	65		0.0724997	0.0266891	65			5	84		2	84
	16	0.8		24	0.8		13.7517	81.9551		15.8756	123.05			18	0.8		21	0.8		20.3797	149.036		18.4638	224.268		0.0583659	0.0139934	75		0.031501	0.00735541	75			4	96		3	96
	13	1		18	1		19.9905	241.615		16.3507	37.3718			31	1		23	1		7.10892	262.674		6.96813	242.957		0.0711914	0.0152945	85		0.0330647	0.00900841	85			2	108		6	108
	22	1.2		16	1.2		187.702	304.076		7.35958	94.1822			25	1.2		23	1.2		36.9861	384.844		17.6046	87.0548											0	120		4	120
	14	1.4		9	1.4		12.1742	43.5453		41.147	1845			17	1.4		19	1.4		41.2739	451.715		77.1013	785.687											5	132		5	132
	8	1.6		8	1.6		13.624	220.725		10.3342	301.722			13	1.6		18	1.6		13.9352	109.698		101.38	677.615											11	144		5	144
	6	1.8		4	1.8		27.8895	123.571		21.334	231.613			4	1.8		4	1.8		16.1569	111.173		9.38176	240.317											6	156		6	156
	1	2		0	2		15.76	184.458		11.7063	51.5873			0	2		0	2		21.0737	235.421		14.2111	32.3491											7	168		3	168
	0	2.2		1	2.2		15.2895	21.1787		19.1866	98.6515			2	2.2		1	2.2		25.265	86.6428		11.8586	572.803											7	180		11	180
	0	2.4		0	2.4		69.3967	47.9713		13.1879	68.3314			2	2.4		0	2.4		38.6515	224.514		19.5974	336.991											5	192		3	192
	0	2.6		1	2.6		17.4623	51.8592		11.5059	261.294			0	2.6		1	2.6		36.5315	158.836		41.1386	1246.84											6	204		8	204
							22.1414	144.245		19.5974	305.497									13.4139	199.514		38.2695	136.444											10	216		5	216
							34.1583	1483.71		23.4089	1082.3									15.3088	145.3		22.1414	151.136											7	228		5	228
							14.009	82.4846		25.265	87.8346									18.465	39.6211		33.0048	175.341											4	240		4	240
							12.1406	639.896		36.2727	321.803									69.3967	72.2913		12.2217	174.847											4	252		7	252
							93.3477	137.32		44.2857	85.9995									12.5453	260.467		10.1762	86.2069											4	264		7	264
							29.352	286.719		13.6242	203.36									43.513	64.1102		93.3477	227.309											2	276		4	276
							12.1742	42.1762		38.2091	300.266									101.38	67.0612		13.7287	238.64											7	288		4	288
							10.7799	387.035		17.6046	146.472									18.9272	57.6472		101.38	244.781											1	300		1	300
							11.9369	163.211		83.6206	171.075									9.87209	122.295		21.334	311.096											1	312		3	312
							44.6204	117.383		17.5716	137.687									41.6856	46.1557		17.8301	66.2833											6	324		8	324
							16.3507	143.048		29.352	126.411									16.1569	264.712		11.7063	238.822											3	336		9	336
							20.8449	355.801		14.6287	69.324									13.1879	56.429		17.1846	215.269											0	348		8	348
							23.0439	130.477		101.38	140.934									52.4352	558.148		18.5682	209.028											2	360		9	360
							8.65518	183.262		19.8157	625									11.0527	502.487		7.28585	272.322											120
							18.5693	43.8666		22.8265	158.48									16.1569	209.317		13.624	97.6744
							19.8157	247.125		39.4935	469.114									18.1047	121.004		13.7287	619.218
							21.3302	8.66562		43.513	189.763									44.6259	925.002		18.6615	16.695
							7.35958	26.4985		41.126	187.913									15.7357	322.835		18.4638	201.945
							41.6856	151.174		56.6237	465.384									16.1286	150.991		43.5144	1378.42
							12.8911	44.7234		101.38	231.308									10.7799	20.1876		12.3796	117.603
							12.9857	941.975		34.1583	294.905									20.5221	168.774		11.0527	3845
							8.65518	125.29		15.6723	97.9544									16.1569	220.296		50.6136	15.4576
							17.1837	82.4812		11.8096	122.259									13.7505	299.892		29.352	856.522
							36.6435	337.535		36.6435	179.828									101.38	95.7725		50.6136	1845.01
							18.9272	105.008		8.93233	123.244									7.2277	816.936		18.1725	155.974
							13.1875	302.072		20.8445	40.3079									12.1406	84.8272		8.55711	48.2508
							16.5005	110.607		38.2695	193.715									29.352	157.912		11.0527	168.036
							8.08029	49.76		29.352	212.818									44.6821	1973.69		52.4325	41.851
							15.76	353.271		36.2727	604.986									14.2111	308.532		19.979	374.402
							77.3883	1905		21.0737	47.6805									43.5144	330.757		10.3546	126.818
							52.4325	45.9249		12.891	42.2446									19.9193	253.899		101.38	83.8049
							10.3342	254.269		10.4922	248.638									11.8638	196.668		14.2111	95.8824
							16.1222	244.136		39.5023	1425.69									7.02809	140.77		12.8911	34.0979
							12.5453	44.287		18.1047	135.844									19.1872	428.983		11.7063	52.2389
							19.6888	152.655		12.3776	122.211									10.3546	166.955		43.5373	600.66
							7.35958	294.494		93.3477	492.445									36.1929	334.912		18.5682	628.185
							83.6423	297.014		23.5925	164.307									14.2111	130.667		10.7641	267.002
							15.7382	74.5344		44.7008	620.245									19.0268	323.708		60.3862	37.7043
							42.9839	120.295		13.9352	228.187									20.6983	301.125		43.5373	200.566
							20.5471	518.937		13.7517	243.385									18.1042	578.365		41.6856	270.623
							34.1583	1100.66		44.2857	76.7119									10.7641	441.26		34.1583	253.24
							9.94097	130.739		13.7289	34.5756									11.5059	67.983		29.352	246.223
							13.7517	313.394		24.4078	179.996									19.979	133.082		15.2895	13.4104
							39.5023	398.959		11.8638	4.1421									20.8445	52.2124		22.8166	16.3863
							34.889	162.86		9.78556	20.2144									10.4926	409.465		44.2857	89.0067
							11.8586	130.048		41.3517	1051.07									83.089	161.227		20.394	498.149
							20.8445	28.116		56.6238	580.935									18.9288	59.0147		56.9445	1285
							44.6259	393.798		20.6983	699.541									60.3832	836.396		77.1013	442.648
							22.9473	141.033		11.9284	591.804									9.43995	118.797		14.5498	91.9476
							12.9877	234.011		13.4304	387.329									18.1042	145.299		56.6237	140.392
							38.1277	431.272		20.6981	131.224									13.9645	64.5023		19.1872	393.916
							20.6981	185.403		60.3832	1455.61									42.9839	15.7523		17.2167	266.454
							13.6242	144.598		13.1875	160.442									13.9339	180.62		13.1879	193.092
							11.6805	419.498		12.1668	247.153									83.6206	134.551		13.624	270.198
							41.126	525.494		12.5453	56.7502									15.7382	278.895		101.38	231.471
							46.7766	52.0834		13.7517	143.602									77.1013	31.586		19.6888	108.987
							69.3967	214.268		20.5456	101.631									10.0154	162.947		9.46342	101.367
							15.6723	557.964		19.9905	71.603									19.8157	150.586		11.0527	370.314
							14.2111	49.3076		101.38	446.628									41.2739	416.753		9.87209	66.1533
							83.6423	151.614		36.5315	199.389									10.7791	19.0248		38.6515	1374.56
							9.94097	63.1296		77.0732	121.421									7.38764	223.594		36.6435	160.367
							8.11998	42.7279		83.6423	48.0736									17.8301	243.978		12.9857	183.783
							14.2111	4.16386		39.5023	101.542									7.13575	46.0106		38.2695	288.778
							44.6821	312.66		11.7866	65.9774									44.2857	68.6254		18.6616	394.141
							83.6206	412.234		17.4623	40.2933									17.5722	144.169		77.1013	72.3732
							11.8638	129.369		23.4089	327.156									13.6242	122.106		12.2217	30.1731
							19.8157	221.763		20.394	266.108									41.2204	102.661		37.7495	356.159
							11.7864	566.778		21.3302	14.82									7.13575	38.0554		43.5373	188.589
							17.916	161.76		14.009	60.2467									10.2529	49.8672		46.7766	149.513
							19.979	297.296		60.3862	75.1793									18.6616	931.524		18.4638	175.485
							42.9839	11.1362		18.1042	94.0732									8.93233	14.6562		17.5722	116.296
							8.75183	90.8539		10.4926	9.24942									10.0154	136.186		10.7641	238.13
							33.0048	103.921		13.7525	47.9098									83.6206	202.735		12.1742	36.9559
							15.3088	277.744		17.916	498.293									20.5221	194.43		18.1823	22.2211
							50.6136	120.232		12.1668	40.4912									187.703	69.2298		18.9703	816.674
							13.7289	128.096		41.6856	1845									33.0048	146.207		13.7289	61.2443
							7.31509	120.828		38.6515	271.117									42.9908	1097.25		10.3513	104.813
							13.4137	408.322		9.02157	2537.1									36.6435	151.931		13.8799	54.188
							18.9703	240.128		17.4623	1925									101.38	64.0732		13.624	245.252
							13.1879	175.219		60.3862	14.5113									44.6821	318.23		36.2727	103.582
							77.3883	1925		12.9877	232.674									19.3178	9.1461		16.3507	89.9514
							14.0084	145.051		50.6136	88.2649									13.4304	138.154		19.3178	356.134
							29.352	22.2304		42.9844	314.585									83.6206	2564.99		17.5722	334.686
							60.3832	494.769		44.2857	71.0421									13.7289	156.712		17.6046	69.3531
							11.7864	551.517		8.55711	130.205									38.2695	337.519		41.3517	289.834
							15.7357	387.527		9.46421	14.8928									6.96813	83.8647		42.9839	74.759
							20.8445	102.274		14.2111	127.205									16.9896	18.5055		36.2727	10.9419
							14.0084	362.527		36.5315	187.898									8.12045	68.1348		14.2111	38.2373
							21.0737	469.401		15.9459	69.9352									15.876	321.561		12.2217	170.96
							36.5315	103.81		13.7505	310.887									12.1742	38.9579		15.7503	115.085
							8.08029	40.9883		7.28585	256.431									69.3967	49.7074		10.2533	191.889
							11.8096	548.212		16.1286	90.8753									15.876	511.926		50.6136	47.339
							13.1428	141.39		20.7672	148.87									15.76	116.788		19.3178	606.212
							13.1544	141.705		20.6178	150.63									15.3088	95.3508		33.0048	142.285
							13.9997	147.99		14.5611	145.425									27.8906	34.3367		24.4078	91.1269
							19.3767	153.529		16.6755	149.079									13.1541	144.515		21.0737	492.614
							15.0536	149.792		14.9772	147.504									38.1277	284.831		15.7357	134.961
							16.5504	159.741		18.4322	151.898									22.1414	3845		41.2739	240.564
							21.6105	165.544		21.7481	159.798									19.9193	50.6262		15.1767	186.162
							18.9818	163.223		20.2558	159.24									44.8605	50.9115		42.9839	223.342
							23.4099	179.313		20.8112	160.72									60.3832	134.546		14.5496	15.4149
							14.8938	178.841		20.3245	162.622									18.4638	172.158		11.9369	124.294
							19.0563	183.826		21.32	165.24									41.6856	491.177		11.7864	528.372
																				24.4078	172.595		7.02809	178.611
																				7.2757	954.313		15.7357	102.298
																				18.9272	239.612		18.4638	183.462
																				7.35958	26.7981		9.46421	41.5672
																				18.1725	62.0617		38.2695	194.675
																				19.9825	167.913		8.93234	331.339
																				36.1929	254.251		43.5373	224.729
																				44.8605	75.1652		10.6199	1121.34
																				36.2727	756.548		11.8638	24.8525
																				17.2167	521.073		41.3517	488.22
																				38.2695	104.239		41.3517	380.296
																				38.6515	237.267		10.3513	132.894
																				23.5925	205.598		13.9691	498.909
																				20.6981	139.028		10.3513	319.097
																				19.8157	596.05		101.38	190.363
																				17.4623	3845		17.5716	105.953
																				9.43995	105.752		43.5144	515.18
																				13.9691	47.1582		12.9857	373.265
																				18.1823	97.3059		19.3178	50.086
																				36.5315	148.117		11.8638	41.3523
																				10.4926	216.228		19.9193	382.801
																				16.3507	81.0834		13.1551	26.8003
																				20.5221	84.3711		25.265	91.6357
																				10.2533	163.721		56.6237	120.94
																				19.6888	309.299		17.1837	218.739
																				14.0084	58.1777		17.6046	666.344
																				38.6515	217.349		9.38192	114.003
																				7.28585	187.741		93.3477	248.48
																				17.2164	610.148		14.009	473.079
																				83.6423	115.135		16.9896	85.9727
																				20.32	142.773		21.4286	187.061
																				20.4663	142.745		19.442	185.053
																				23.2286	146.84		14.9882	182.968
																				16.655	142.733		19.1969	189.322
																				18.5468	156.481		15.0995	186.999
																				15.7193	155.463		22.5243	195.949
																				25.2093	168.818		14.2372	188.865

## Sheet: Figure 6
Figure 6
	Figure 6a			Figure 6b									Figure 6c			Figure 6d				Figure 6e									Figure 6f			Figure 6g								Figure 6h
				Left					Right											Left					Right							Monkey N				Monkey S				Monkey N									Monkey S
	Count	Bin Edge		CP	Moving Ave	SE	Choice Ratio		CP	SE	|Cue Contrast|		Grand CP	Neuronal Threshold		Count	CP Bin Edge			CP	Moving Ave	SE	Choice Ratio		CP	SEM	|Cue Contrast|		Grand CP	Neuronal Threshold		Grand CP	SE	Norm. Pref. Dir.		Grand CP	SE	Norm. Pref. Dir.		Median	Upper Q	Lower Q	Upper Whisker	Lower Whisker	IGA	Outliers	IGA		Median
	0	0.05		0.98913	0.448251	0.0541108	0.0212766		0.5449	0.0067	0		0.573275	146.558		0	0.05			0.893617	0.516252	0.0398452	0.0208333		0.5574	0.0061	0		0.528885	154.258		0.593063	0.0424783	5		0.632369	0.0301776	5		0.57804	0.625744	0.494	0.779	0.339499	95	0.280625	95		0.575385
	0	0.1		0.597826	0.471895	0.0525183	0.0212766		0.536562	0.0156363	5		0.578333	122.805		0	0.1			0.533333	0.527475	0.0381653	0.0217391		0.544855	0.0112819	5		0.543283	263.184		0.564668	0.0505582	15		0.555529	0.0202903	15		0.578099	0.636031	0.511719	0.714517	0.351688	100				0.59
	0	0.15		0.366667	0.464684	0.0501986	0.0217391		0.531687	0.0168364	10		0.550063	160.402		0	0.15			0.395349	0.489201	0.040936	0.0227273		0.526428	0.0128755	10		0.554165	322.812		0.56162	0.0147539	25		0.54047	0.0273477	25		0.546866	0.566737	0.519107	0.571532	0.506425	105				0.575004
	0	0.2		0.888889	0.502657	0.0518152	0.0217391		0.575407	0.0177158	20		0.566829	2387.25		0	0.2			0.329268	0.48129	0.0394002	0.0238095		0.525264	0.0143239	20		0.569054	39.5746		0.514203	0.0541864	35		0.579344	0.0226325	35		0.582105	0.632344	0.532897	0.732587	0.398871	120				0.53355
	0	0.25		0.1	0.493539	0.0500157	0.0217391		0.529402	0.0234866	40		0.565952	152.033		0	0.25			0.95	0.515094	0.0418679	0.0243902		0.557249	0.0264788	40		0.549717	184.385		0.54922	0.0192957	45		0.52897	0.0184779	45		0.588076	0.627438	0.517376	0.769472	0.407611	125				0.54789
	1	0.3		0.32	0.463414	0.0509425	0.0384615		0.515497	0.0223484	80		0.561975	404.375		0	0.3			0.0757576	0.494391	0.0419082	0.0294118		0.551392	0.0259995	80		0.556564	359.22		0.55821	0.0219922	55		0.535214	0.0170222	55		0.549135	0.620657	0.459876	0.793478	0.283886	130				0.556226
	1	0.35		0.04	0.435753	0.0516428	0.0384615						0.587045	304.331		1	0.35			0.327586	0.494741	0.0404877	0.0333333						0.560368	1025.29		0.551507	0.0171092	65		0.569203	0.0199342	65
	1	0.4		0.18	0.412571	0.0517977	0.0384615						0.59462	359.24		4	0.4			0.375	0.482446	0.0398523	0.04						0.572923	398.864		0.624302	0.0464614	75		0.555898	0.0140558	75
	13	0.45		0.958333	0.396595	0.0511573	0.04						0.577066	113.369		16	0.45			0.804348	0.476807	0.0388101	0.0416667						0.53564	113.774		0.53673	0.0242222	85		0.578502	0.0150869	85
	23	0.5		0.0416667	0.423776	0.0524636	0.04						0.554984	65.2856		35	0.5			0.478261	0.452965	0.040479	0.0416667						0.548619	389.146		0.543181	0.0384092	95		0.545321	0.0128902	95
	42	0.55		0.708333	0.406936	0.0521633	0.04						0.570007	211.122		40	0.55			0.639706	0.467222	0.040418	0.0422535						0.544208	204.827		0.596744	0.0289831	105		0.528924	0.0156824	105
	33	0.6		0.385365	0.361827	0.0492865	0.04						0.630553	187.362		45	0.6			0.0681818	0.443969	0.0378473	0.0434783						0.563618	111.942		0.543134	0.0240735	115		0.543745	0.0217898	115
	20	0.65		0.958333	0.338754	0.0491206	0.04						0.559212	199.845		32	0.65			0.386364	0.419684	0.0397109	0.0434783						0.574027	75.0057		0.545074	0.0144305	125		0.579729	0.0129946	125
	9	0.7		0.375	0.364739	0.0520909	0.04						0.450593	188.87		18	0.7			0.954545	0.413011	0.04002	0.0434783						0.554597	612.567		0.56824	0.0185282	135		0.518813	0.0153776	135
	2	0.75		0.0416667	0.323703	0.0498136	0.04						0.538214	204.093		11	0.75			0.204545	0.415298	0.0399454	0.0434783						0.375439	135.163		0.634993	0.0442827	145		0.52604	0.0307977	145
	1	0.8		0.0208333	0.367567	0.0532714	0.04						0.410903	211.262		1	0.8			0.5	0.384048	0.0358148	0.0444444						0.451163	151.435		0.591666	0.0269542	155		0.543798	0.0203945	155
	1	0.85		0.0416667	0.384521	0.0540266	0.04						0.530092	198.74		1	0.85			0.285714	0.38651	0.0354001	0.0454545						0.659285	145.442		0.594125	0.0369817	165		0.532965	0.0188002	165
	0	0.9		0.125	0.408658	0.0529317	0.04						0.586454	218.51		0	0.9			0.380952	0.417631	0.0395393	0.0454545						0.477421	144.037		0.591922	0.0566286	175		0.558945	0.0430818	175
	0	0.95		0.913043	0.428067	0.0525889	0.0416667						0.640802	213.2		0	0.95			0.0238095	0.432631	0.040329	0.0454545						0.680359	152.643
	0	1		0.0869565	0.396059	0.0496059	0.0416667						0.567159	229.298		0	1			0.738095	0.410042	0.0384316	0.0454545						0.681367	146.39
				0.0869565	0.425794	0.04869	0.0416667						0.504382	40.2933						0.428571	0.387444	0.0402037	0.0454545						0.59709	162.067
				0.136364	0.39265	0.0491511	0.0434783						0.47414	3845						0.047619	0.356775	0.0408268	0.0454545						0.550047	145.151
				0.886364	0.375763	0.0503496	0.0434783						0.591613	1925						0.261905	0.398103	0.0429864	0.0454545						0.590455	146.464
				0.0681818	0.346894	0.0464792	0.0434783						0.471978	3845						0.375	0.38434	0.0439363	0.047619						0.613308	156.456
				0.977273	0.357906	0.0471365	0.0434783						0.60979	1065.93						0.325	0.340779	0.0405411	0.047619						0.523621	150.533
				0.659091	0.384394	0.046366	0.0434783						0.600708	117.603						0.125	0.349997	0.0403075	0.047619						0.544938	175.738
				0.522727	0.398828	0.0448574	0.0434783						0.531906	122.211						0.95	0.343052	0.0400015	0.047619						0.652783	178.311
				0.568182	0.445555	0.0467208	0.0434783						0.496849	489.159						0.675	0.342655	0.0400143	0.047619						0.582859	165.645
				0.318182	0.475019	0.046178	0.0434783						0.617324	186.162						0.352564	0.344441	0.0400662	0.0487805						0.382014	954.313
				0.636364	0.446033	0.043976	0.0434783						0.441067	1845						0.0263158	0.346028	0.0398105	0.05						0.50875	816.936
				0.0454545	0.45359	0.0429241	0.0434783						0.517642	243.978						0.0263158	0.341068	0.0388951	0.05						0.519552	62.0617
				0.047619	0.451742	0.0432709	0.0454545						0.637301	66.2833						0.894737	0.340473	0.0388688	0.05						0.598144	22.2211
				0.380952	0.493608	0.0449169	0.0454545						0.622479	69.2298						0.111111	0.377798	0.0400974	0.0526316						0.513151	97.3059
				0.595238	0.472974	0.0429722	0.0454545						0.59	304.076						0.0833333	0.373526	0.0404468	0.0526316						0.658777	155.974
				0.571429	0.47746	0.0421688	0.0454545						0.450853	45.9249						0.388889	0.398894	0.0435307	0.0526316						0.535375	228.187
				0.309524	0.43386	0.0402622	0.0454545						0.62708	41.851						0.361111	0.400291	0.0434897	0.0526316						0.557692	738.392
				0.97619	0.420642	0.0395674	0.0454545						0.489096	558.148						0.277778	0.404335	0.0430235	0.0526316						0.620828	109.698
				0.714286	0.432663	0.0409275	0.0454545						0.548913	264.712						0.416667	0.383305	0.0393034	0.0526316						0.581628	180.62
				0.333333	0.407032	0.0423272	0.0454545						0.549358	209.317						0.0555556	0.387791	0.0400986	0.0526316						0.67675	16.3863
				0.238095	0.439734	0.0457932	0.0454545						0.523957	220.296						0.638889	0.373288	0.041395	0.0526316						0.527476	158.48
				0.05	0.450972	0.0473346	0.047619						0.531236	111.173						0.416667	0.414159	0.0422449	0.0526316						0.545055	134.546
				0.973684	0.488977	0.0465769	0.05						0.56	498.293						0.794118	0.426906	0.040515	0.0555556						0.650159	1455.62
				0.473684	0.514373	0.0442204	0.05						0.477419	161.76						0.176471	0.397794	0.0375102	0.0555556						0.519013	75.1793
				0.157895	0.499738	0.0460798	0.05						0.546452	2559.05						0.882353	0.437551	0.0394888	0.0555556						0.635282	37.7043
				0.105263	0.514093	0.0475764	0.05						0.569915	408.322						0.352941	0.474009	0.0393356	0.0555556						0.72172	14.5113
				0.394737	0.528169	0.0487518	0.05						0.573238	199.514						0.205882	0.485815	0.0395061	0.0555556						0.40152	836.397
				0.763158	0.553869	0.0490341	0.05						0.618895	409.465						0.529412	0.503697	0.0399342	0.0555556						0.513958	494.77
				0.0555556	0.521236	0.0474345	0.0526316						0.65499	216.228						0.764706	0.492933	0.041755	0.0555556						0.469687	3845
				0.972222	0.498757	0.0476386	0.0526316						0.54664	248.638						0.0625	0.50335	0.041874	0.0588235						0.500938	132.017
				0.861111	0.486778	0.0490945	0.0526316						0.722512	9.24942						0.84375	0.534947	0.0394593	0.0588235						0.504286	163.211
				0.805556	0.490498	0.048753	0.0526316						0.689115	130.205						0.28125	0.55144	0.0416896	0.0588235						0.4525	124.294
				0.555556	0.505186	0.0468052	0.0526316						0.638997	48.2508						0.3125	0.57894	0.0434105	0.0588235						0.806337	26.7981
				0.0882353	0.459627	0.0460681	0.0555556						0.599193	625.286						0.90625	0.560901	0.0430256	0.0588235						0.326799	223.594
				0.882353	0.465109	0.0462335	0.0555556						0.556534	1411.61						0.8125	0.593744	0.0418456	0.0588235						0.631089	26.4985
				0.852941	0.500548	0.0467064	0.0555556						0.560172	2537.1						0.625	0.59796	0.0425369	0.0588235						0.702531	94.1822
				0.823529	0.538201	0.0460642	0.0555556						0.6267	242.957						0.71875	0.606979	0.0418196	0.0588235						0.429439	294.494
				0.323529	0.548464	0.0458481	0.0555556						0.631379	83.8647						0.0625	0.601685	0.0430058	0.0588235						0.53015	115.085
				0.264706	0.546973	0.0457106	0.0555556						0.483158	90.8539						0.625	0.595473	0.0434032	0.0588235						0.413049	71.603
				0.09375	0.547529	0.0455861	0.0588235						0.793478	42.7279						0.6875	0.573309	0.0438452	0.0588235						0.527374	241.615
				0.3125	0.532846	0.0436093	0.0588235						0.38587	68.1348						0.96875	0.582684	0.0419037	0.0588235						0.671239	167.913
				0.34375	0.534433	0.0438716	0.0588235						0.422614	66.1533						0.966667	0.563711	0.0411261	0.0625						0.623795	162.86
				0.0625	0.54237	0.045172	0.0588235						0.561365	122.295						0.433333	0.59072	0.0407668	0.0625						0.477551	1170.28
				0.583333	0.532449	0.0455453	0.0612245						0.62059	1121.34						0.833333	0.612595	0.0399635	0.0625						0.610434	272.322
				0.866667	0.570895	0.0441194	0.0625						0.545319	1845.01						0.966667	0.615497	0.0404516	0.0625						0.553923	120.828
				0.858333	0.562957	0.043216	0.0625						0.671092	49.76						0.533333	0.600288	0.0400337	0.0625						0.562318	1845
				0.6	0.550594	0.0421641	0.0625						0.650016	40.9883						0.1	0.580577	0.0416846	0.0625						0.581155	256.431
				0.733333	0.527959	0.0415045	0.0625						0.55698	1054.55						0.405172	0.552332	0.0435017	0.0645161						0.465245	187.741
				0.0666667	0.52909	0.0413932	0.0625						0.566117	2396.44						0.321429	0.556899	0.0425034	0.0666667						0.459271	699.541
				0.678571	0.545672	0.040482	0.0666667						0.620657	122.259						0.25	0.535264	0.0439514	0.0666667						0.592865	185.403
				0.892857	0.564062	0.0377378	0.0666667						0.521635	548.212						0.464286	0.510505	0.0449248	0.0666667						0.563698	301.126
				0.964286	0.588821	0.0375114	0.0666667						0.415	3845						0.821429	0.467836	0.0438543	0.0666667						0.653151	139.028
				0.357143	0.60048	0.036622	0.0666667						0.547217	370.314						0.75	0.438734	0.0406292	0.0666667						0.636224	131.224
				0.857143	0.639663	0.032676	0.0666667						0.561941	168.036						0.964286	0.445913	0.0408622	0.0666667						0.615924	492.614
				0.723592	0.65665	0.0338062	0.0666667						0.53179	502.487						0.508333	0.446554	0.040992	0.0697674						0.616805	47.6805
				0.605691	0.642163	0.0331467	0.0681818						0.465189	261.294						0.230769	0.407836	0.0378427	0.0714286						0.658027	469.401
				0.370833	0.617996	0.0333519	0.0697674						0.620492	67.983						0.153846	0.404247	0.0376598	0.0714286						0.495436	235.421
				0.346154	0.633829	0.0346501	0.0714286						0.427784	301.812						0.153846	0.445401	0.0396045	0.0714286						0.637491	2597.66
				0.59634	0.601329	0.0385612	0.0714286						0.502507	751.652						0.192308	0.466809	0.0414195	0.0714286						0.48134	102.274
				0.461538	0.608413	0.0367094	0.0714286						0.573525	2578.09						0.192308	0.469487	0.0412559	0.0714286						0.586495	28.116
				0.807692	0.595317	0.0371145	0.0714286						0.656327	38.2321						0.115385	0.471571	0.0410431	0.0714286						0.495052	40.3079
				0.576923	0.579841	0.0357688	0.0714286						0.545739	1845						0.384615	0.46919	0.0410796	0.0714286						0.535155	51.4596
				0.846154	0.57121	0.0341979	0.0714286						0.652386	101.631						0.576923	0.434368	0.0406952	0.0714286						0.592887	355.801
				0.923077	0.58252	0.0334473	0.0714286						0.6495	518.936						0.846154	0.419785	0.0393365	0.0714286						0.566016	1058.48
				0.576923	0.543829	0.0356387	0.0714286						0.578099	253.24						0.192308	0.401462	0.0355187	0.0714286						0.638874	2565
				0.375	0.54515	0.0357884	0.0769231						0.532204	294.905						0.461538	0.395067	0.0353434	0.0714286						0.547556	52.2124
				0.916667	0.562782	0.0380804	0.0769231						0.547576	1100.66						0.923077	0.399289	0.0350297	0.0714286						0.566256	1095.24
				0.0833333	0.558823	0.0385794	0.0769231						0.523065	1483.71						0.833333	0.413411	0.0340721	0.0769231						0.541546	172.158
				0.208333	0.557425	0.0387515	0.0769231						0.570495	356.159						0.375	0.435264	0.0333631	0.0769231						0.571411	1925
				0.416667	0.546642	0.0391218	0.0769231						0.659464	451.715						0.291667	0.473376	0.0361141	0.0769231						0.500052	39.6211
				0.583333	0.553679	0.0390527	0.0769231						0.514359	416.753						0.416667	0.481942	0.0351028	0.0769231						0.51761	175.485
				0.791667	0.553067	0.0389707	0.0769231						0.455501	240.564						0.125	0.485264	0.0344289	0.0769231						0.502565	201.945
				0.583333	0.532175	0.0408939	0.0769231						0.489301	508.093						0.458333	0.48472	0.0344641	0.0769231						0.622474	224.268
				0.0833333	0.537595	0.0419012	0.0769231						0.48308	83.8049						0.597826	0.480116	0.0343275	0.08						0.530818	183.462
				0.75	0.539168	0.0422166	0.0769231						0.638214	140.934						0.380435	0.456495	0.0322104	0.08						0.489209	138.154
				0.958333	0.514867	0.0444951	0.0769231						0.652723	67.0612						0.315217	0.474405	0.0310901	0.08						0.551327	1028.97
				0.291667	0.530208	0.0445377	0.0769231						0.667232	231.471						0.436275	0.46648	0.0315596	0.0810811						0.499996	387.329
				0.318182	0.493466	0.0438833	0.0833333						0.614777	95.7725						0.590909	0.436993	0.0278732	0.0833333						0.545121	143.602
				0.380682	0.491572	0.0442706	0.0833333						0.667232	244.781						0.954545	0.397346	0.0272769	0.0833333						0.629758	81.9551
				0.602273	0.508428	0.0432725	0.0833333						0.547813	446.628						0.363636	0.401071	0.0273144	0.0833333						0.54825	171.393
				0.795455	0.495001	0.0446822	0.0833333						0.741058	231.308						0.181818	0.416033	0.0276893	0.0833333						0.487084	243.385
				0.159091	0.49538	0.0446986	0.0833333						0.638214	64.0732						0.373737	0.413885	0.0277216	0.0833333						0.532034	313.394
				0.954545	0.466511	0.044398	0.0833333						0.688438	190.363						0.484848	0.427873	0.0260117	0.0833333						0.57479	299.892
				0.954545	0.46294	0.0442574	0.0833333						0.606964	677.613						0.373737	0.440075	0.0274193	0.0833333						0.557078	310.887
				0.0909091	0.476035	0.0426381	0.0833333						0.494	620.245						0.550505	0.419708	0.0279726	0.0833333						0.441943	311.096
				0.681818	0.461035	0.0416531	0.0833333						0.611	1973.69						0.30303	0.441757	0.0306673	0.0833333						0.678706	231.613
				0.181818	0.448118	0.0391312	0.0833333						0.669	261.799						0.333333	0.471235	0.0336302	0.0833333						0.55024	356.134
				0.0454545	0.463535	0.0390482	0.0833333						0.779	318.23						0.040404	0.482217	0.0341037	0.0833333						0.59047	85.4669
				0.545455	0.487626	0.0401183	0.0833333						0.656	312.66						0.449495	0.486542	0.0345014	0.0833333						0.555063	606.212
				0.148132	0.498592	0.0401023	0.0833333						0.364786	75.1652						0.590909	0.465965	0.0308907	0.0833333						0.529864	50.086
				0.590909	0.498074	0.0400755	0.0833333						0.587009	50.9115						0.373698	0.464247	0.0310293	0.0857143						0.661839	9.1461
				0.214286	0.468301	0.0398474	0.0869565						0.508202	491.177						0.404762	0.474211	0.0297328	0.0869565						0.553584	199.047
				0.511905	0.509097	0.0415017	0.0869565						0.280625	1845						0.702381	0.473024	0.0298266	0.0869565						0.602147	144.169
				0.345238	0.46637	0.0406357	0.0869565						0.417193	270.623						0.190476	0.451282	0.0326787	0.0869565						0.566483	116.296
				0.45	0.426767	0.0382698	0.0909091						0.601404	151.174						0.821429	0.469839	0.0338386	0.0869565						0.488535	105.953
				0.7	0.434722	0.0371134	0.0909091						0.591535	46.1557						0.904762	0.449813	0.0351772	0.0869565						0.615212	334.686
				0.6	0.428756	0.0364633	0.0909091						0.60184	68.6254						0.655914	0.474662	0.0364808	0.0882353						0.536139	137.687
				0.8	0.464665	0.0383666	0.0909091						0.482685	76.7119						0.677419	0.477995	0.0362692	0.0882353						0.557959	69.9352
				0.6	0.505517	0.0376627	0.0909091						0.57092	71.0421						0.543011	0.485975	0.0345528	0.0882353						0.444074	47.9098
				0.591923	0.493245	0.0381849	0.0909091						0.517376	89.0068						0.329268	0.511	0.0374962	0.0888889						0.629616	277.744
				0.2	0.533338	0.0389677	0.0909091						0.727029	85.9995						0.381098	0.525205	0.0391723	0.0888889						0.633528	95.3508
				0.975	0.517543	0.0397491	0.0909091						0.509118	101.542						0.35	0.54402	0.0394467	0.0909091						0.579118	145.3
				0.1	0.510578	0.0410891	0.0909091						0.599375	1425.69						0.05	0.556282	0.0392974	0.0909091						0.575723	18.5055
				0.1625	0.527483	0.0424684	0.0909091						0.617941	469.114						0.744877	0.536163	0.0397798	0.0909091						0.520414	85.9727
				0.25	0.552721	0.043182	0.0909091						0.456176	398.959						0.15	0.559139	0.0381991	0.0909091						0.593512	130.477
				0.5625	0.577721	0.0447946	0.0909091						0.639206	237.267						0.8	0.545567	0.0371883	0.0909091						0.582701	34.0979
				0.9	0.565846	0.0447418	0.0909091						0.613413	1374.56						0.4	0.525954	0.0352166	0.0909091						0.479125	44.7234
				0.8625	0.546471	0.0460882	0.0909091						0.635238	224.514						0.2	0.513784	0.0351121	0.0909091						0.574279	42.2446
				0.3	0.510846	0.0474498	0.0909091						0.591587	217.349						0.95	0.507413	0.034716	0.0909091						0.463463	868.145
				0.95	0.483346	0.0495051	0.0909091						0.696746	271.117						0.875	0.497762	0.0350427	0.0909091						0.472775	47.1582
				0.275	0.46875	0.0496915	0.0909091						0.430203	240.317						0.75	0.486299	0.0369037	0.0909091						0.475526	72.7553
				0.075	0.46625	0.0500003	0.0909091						0.570743	114.003						0.65	0.477149	0.0378932	0.0909091						0.524091	64.5023
				0.85	0.43	0.0474251	0.0909091						0.552879	238.822						0.3	0.487149	0.0377142	0.0909091						0.414043	498.908
				0.85	0.43	0.0474251	0.0909091						0.678636	51.5873						0.65	0.497149	0.0357533	0.0909091						0.566964	305.497
				0.95	0.469375	0.0492526	0.0909091						0.571818	52.2389						0.55	0.494905	0.0354529	0.0909091						0.576265	336.991
				0.4625	0.499375	0.050087	0.0909091						0.487727	419.498						0.5125	0.497357	0.0349815	0.0909091						0.56967	9.24738
				0.2125	0.51875	0.0520611	0.0909091						0.518854	1331.91						0.4125	0.502357	0.0360197	0.0909091						0.524421	788.548
				0.0875	0.51625	0.0516985	0.0909091						0.540824	2356.48						0.55	0.499857	0.0362035	0.0909091						0.508104	183.783
				0.05	0.521151	0.0524766	0.0909091						0.557294	8.66562						0.35	0.509857	0.034992	0.0909091						0.452847	373.265
				0.3	0.547599	0.052795	0.0909091						0.543765	14.82						0.1	0.464857	0.034648	0.0909091						0.583577	232.674
				0.15	0.516546	0.0514479	0.0909091						0.80512	34.3367						0.198099	0.441107	0.0318742	0.0909091						0.421834	941.974
				0.25	0.531743	0.05084	0.0909091						0.690392	123.571						0.55	0.413607	0.0309968	0.0909091						0.503183	234.011
				0.1	0.548388	0.0487384	0.0909091						0.43206	330.757						0.25	0.411107	0.0306336	0.0909091						0.636289	94.0732
				0.95	0.524309	0.0479745	0.0909091						0.49081	334.912						0.7	0.441107	0.0340305	0.0909091						0.57968	578.365
				0.85	0.510099	0.0467703	0.0909091						0.435084	205.598						0.199035	0.423607	0.0335656	0.0909091						0.629653	135.844
				0.95	0.504265	0.0457496	0.0909091						0.568613	164.307						0.9	0.441107	0.0366372	0.0909091						0.568817	1845
				0.85	0.525585	0.0473005	0.0909091						0.506333	172.595						0.35	0.457982	0.038819	0.0909091						0.559772	121.004
				0.960526	0.531626	0.0466079	0.0952381						0.664	91.1269						0.4	0.467357	0.03904	0.0909091						0.514269	145.299
				0.828947	0.560585	0.0443419	0.0952381						0.479667	179.996						0.05	0.482357	0.0408205	0.0909091						0.670678	43.8666
				0.328947	0.580307	0.0412044	0.0952381						0.465962	38.9579						0.4	0.492488	0.0406314	0.0909091						0.523617	628.185
				0.578947	0.594474	0.0401357	0.0952381						0.439679	36.9559						0.2	0.501304	0.0391958	0.0909091						0.501828	209.028
				0.407895	0.592529	0.0406052	0.0952381						0.416534	42.1762						0.6	0.523636	0.038088	0.0909091						0.76112	3845
				0.368421	0.623085	0.0397688	0.0952381						0.387044	43.5453						0.9	0.523768	0.03809	0.0909091						0.524043	141.79
				0.565789	0.625724	0.0390669	0.0952381						0.622083	152.655						0.3	0.531662	0.0372126	0.0909091						0.685035	151.136
				0.833333	0.592113	0.0389767	0.1						0.585417	309.299						0.9	0.518373	0.0368948	0.0909091						0.658676	144.245
				0.888889	0.594057	0.0392659	0.1						0.741667	108.987						0.85	0.517632	0.0370326	0.0909091						0.512603	69.3531
				0.333333	0.582668	0.0377228	0.1						0.533287	140.042						0.6	0.496974	0.0347782	0.0909091						0.872572	87.0548
				0.666667	0.542946	0.0400878	0.1						0.500417	591.804						0.85	0.526696	0.0371343	0.0909091						0.391979	146.472
				0.444444	0.528848	0.0379297	0.1						0.713674	170.96						0.552632	0.553918	0.0391172	0.0952381						0.342131	666.343
				0.583333	0.513294	0.0365909	0.1						0.732418	174.847						0.276316	0.565307	0.0366114	0.0952381						0.581834	168.774
				0.111111	0.523317	0.0360733	0.1						0.454894	1845						0.644737	0.564751	0.0366659	0.0952381						0.577818	84.3711
				0.861111	0.526722	0.0362477	0.1						0.732587	30.1731						0.552632	0.574196	0.0351428	0.0952381						0.529894	194.43
				0.152778	0.526181	0.0362867	0.1						0.459876	86.2069						0.407895	0.55114	0.0377173	0.0952381						0.529433	26.8003
				0.277778	0.529818	0.0360258	0.1						0.518571	1845						0.434211	0.553363	0.0381734	0.0952381						0.463582	144.515
				0.888889	0.507779	0.0381939	0.1						0.610833	210.183						0.184211	0.577251	0.0378237	0.0952381						0.444118	528.371
				0.722222	0.5083	0.0382886	0.1						0.646159	162.947						0.486842	0.568363	0.0366258	0.0952381						0.596366	566.778
				0.0555556	0.47323	0.0373629	0.1						0.634746	136.186						0.944444	0.559196	0.0355859	0.1						0.59725	65.9773
				0.678571	0.49172	0.0377335	0.102564						0.535726	178.611						0.944444	0.553501	0.0356306	0.1						0.51038	551.517
				0.517857	0.482605	0.0372815	0.102564						0.531729	140.77						0.277778	0.52489	0.0352107	0.1						0.507687	84.8272
				0.529412	0.504133	0.0392517	0.105263						0.640249	20.2144						0.388889	0.543787	0.0374792	0.1						0.508878	639.896
				0.647059	0.496841	0.0392129	0.105263						0.311286	46.0106						0.388889	0.559832	0.0364276	0.1						0.650838	247.153
				0.397059	0.520192	0.0371013	0.105263						0.283886	38.0554						0.138889	0.549817	0.0364868	0.1						0.628043	40.4912
				0.441176	0.506774	0.0354389	0.105263						0.367762	63.1296						0.944444	0.527741	0.0390335	0.1						0.449946	51.8592
				0.125	0.531711	0.0336595	0.111111						0.445801	130.739						0.777778	0.512902	0.0410679	0.1						0.635378	515.18
				0.84375	0.546231	0.0325891	0.111111						0.714517	126.818						0.722222	0.496747	0.0429476	0.1						0.608859	2565
				0.1875	0.519643	0.0310034	0.111111						0.500025	166.955						0.666667	0.529203	0.0428806	0.1						0.624988	189.763
				0.703125	0.526389	0.0322018	0.111111						0.769472	262.674						0.486111	0.527083	0.0429456	0.1						0.470357	3845
				0.484375	0.552379	0.0281408	0.111111						0.528025	511.795						0.277778	0.527083	0.0429456	0.1						0.618474	64.1102
				0.875	0.539879	0.0280712	0.111111						0.637162	267.002						0.930556	0.51875	0.0415411	0.1						0.477965	1378.42
				0.4375	0.531844	0.0286578	0.111111						0.624989	142.05						0.597222	0.552083	0.0428007	0.1						0.669032	557.964
				0.578125	0.541087	0.0292319	0.111111						0.592427	238.13						0.444444	0.540972	0.0442451	0.1						0.60394	97.9545
				0.592742	0.555163	0.0315683	0.114286						0.577864	441.26						0.111111	0.569563	0.0458425	0.1						0.445952	1925
				0.651515	0.551382	0.0320539	0.12						0.764231	3845						0.111111	0.581905	0.0440303	0.1						0.422904	1845.99
				0.568182	0.55968	0.0318824	0.12						0.507937	301.721						0.111111	0.566647	0.0424131	0.1						0.499459	41.5672
				0.357143	0.573073	0.0290365	0.125						0.571532	586.59						0.833333	0.54467	0.0423875	0.1						0.497529	3845
				0.857143	0.559457	0.027606	0.125						0.506425	254.269						0.444444	0.532823	0.0420033	0.1						0.576817	14.8928
				0.575355	0.571332	0.02515	0.125						0.580737	104.813						0.944444	0.525961	0.0417665	0.1						0.535995	2400.8
				0.428571	0.550655	0.0262449	0.125						0.570088	319.097						0.777778	0.519302	0.0421111	0.1						0.538483	101.367
				0.357143	0.56682	0.0273535	0.125						0.531071	132.894						0.944444	0.524531	0.0416066	0.1						0.562401	1484.05
				0.714286	0.526917	0.0294508	0.125						0.472285	183.262						0.166667	0.505944	0.0393896	0.1						0.559437	163.721
				0.928571	0.512059	0.0318054	0.125						0.528287	125.29						0.960714	0.50623	0.0394039	0.102564						0.622692	191.889
				0.321429	0.505521	0.0317883	0.125						0.554445	321.561						0.385714	0.517464	0.0396727	0.102564						0.723099	49.8672
				0.607143	0.494271	0.0319344	0.125						0.586803	989.726						0.639286	0.534702	0.0373878	0.102564						0.630943	102.661
				0.392857	0.484898	0.0315102	0.125						0.630935	123.05						0.338235	0.538522	0.0365453	0.105263						0.626391	58.1777
				0.571429	0.485655	0.031556	0.125						0.571212	511.926						0.485294	0.579841	0.0357055	0.105263						0.672578	145.051
				0.425	0.505298	0.0323083	0.130435						0.62948	266.454						0.529412	0.581925	0.0360397	0.105263						0.493227	82.4846
				0.289583	0.470774	0.0317668	0.130435						0.603596	1791.46						0.352941	0.572202	0.0373222	0.105263						0.528429	60.2467
				0.807692	0.474414	0.0321007	0.133333						0.600606	521.073						0.382353	0.554668	0.0352293	0.105263						0.630857	362.527
				0.0769231	0.468726	0.0324711	0.133333						0.597217	610.148						0.558824	0.533748	0.0349233	0.105263						0.395958	473.079
				0.140351	0.462443	0.0331615	0.136364						0.482645	384.844						0.602941	0.53134	0.0343559	0.105263						0.581384	2565
				0.447368	0.460062	0.0328132	0.136364						0.591389	1051.07						0.669118	0.557382	0.0324304	0.105263						0.56171	816.674
				0.367742	0.434467	0.0288763	0.138889						0.600185	488.22						0.455882	0.54294	0.0298312	0.105263						0.586359	445.306
				0.464043	0.426266	0.0299963	0.141026						0.755278	289.834						0.1875	0.568185	0.0312684	0.111111						0.439519	240.128
				0.583333	0.408409	0.0298552	0.142857						0.430278	380.296						0.9375	0.576846	0.0321503	0.111111						0.540452	323.708
				0.75	0.411266	0.0298785	0.142857						0.452069	297.015						0.875	0.566184	0.0344417	0.111111						0.613292	133.082
				0.166667	0.404528	0.0294185	0.142857						0.523621	339.077						0.25	0.56192	0.0347567	0.111111						0.513602	297.296
				0.648148	0.403278	0.0294108	0.142857						0.653793	115.135						0.59375	0.563782	0.03474	0.111111						0.473812	7685
				0.314815	0.401132	0.029616	0.142857						0.579655	197.72						0.359375	0.550302	0.0374062	0.111111						0.494969	374.402
				0.231481	0.384983	0.0265515	0.142857						0.667586	151.614						0.896299	0.559101	0.0369861	0.111111						0.488137	604.336
				0.666667	0.393637	0.0249537	0.142857						0.496034	2564.99						0.6875	0.572827	0.0379891	0.111111						0.475734	32.3491
				0.416667	0.415786	0.0241394	0.142857						0.467586	171.075						0.671875	0.574346	0.0380266	0.111111						0.518107	49.3076
				0.157407	0.42571	0.025205	0.142857						0.515694	202.735						0.890625	0.560071	0.038348	0.111111						0.451723	95.8824
				0.25	0.441697	0.0264295	0.142857						0.497759	48.0736						0.8125	0.567039	0.0382023	0.111111						0.792825	4.16386
				0.45	0.451829	0.0273698	0.142857						0.661552	412.234						0.125	0.58445	0.0360893	0.111111						0.449605	127.205
				0.436667	0.445673	0.0270218	0.142857						0.689138	134.551						0.4	0.555432	0.0347548	0.117647						0.568213	308.532
				0.4	0.439546	0.0258202	0.142857						0.6075	465.384						0.566667	0.522396	0.03464	0.117647						0.294237	38.2373
				0.246667	0.459644	0.0244404	0.142857						0.48	3844.99						0.0833333	0.553954	0.0351615	0.117647						0.507514	130.667
				0.48472	0.441942	0.0241283	0.142857						0.5275	580.934						0.558333	0.563552	0.0359064	0.117647						0.539024	129.369
				0.25	0.455123	0.0241063	0.142857						0.718333	120.94						0.833333	0.587548	0.0362394	0.117647						0.577805	632.586
				0.583333	0.460706	0.0232596	0.142857						0.634167	140.392						0.633333	0.573983	0.034793	0.117647						0.616341	4.1421
				0.645833	0.436686	0.0237379	0.142857						0.448088	149.514						0.383621	0.568179	0.0345874	0.121212						0.54439	196.668
				0.6875	0.442324	0.023905	0.142857						0.668676	52.0834						0.595238	0.56405	0.0344249	0.125						0.506829	24.8525
				0.666667	0.463999	0.0223461	0.142857						0.524559	148.117						0.535714	0.548983	0.032691	0.125						0.631951	41.3523
				0.460227	0.456799	0.0241858	0.146667						0.616087	158.836						0.357143	0.536036	0.0314976	0.125						0.643415	130.048
				0.627451	0.462708	0.0244383	0.15						0.6525	199.389						0.214286	0.559492	0.0283941	0.125						0.608293	572.803
				0.568627	0.468186	0.0245606	0.15						0.538529	187.898						0.881151	0.571575	0.0279908	0.125						0.490317	184.458
				0.294118	0.476595	0.0246448	0.15						0.590735	103.81						0.785714	0.58168	0.0286746	0.125						0.597787	116.788
				0.578431	0.490398	0.023451	0.15						0.45564	179.828						0.839286	0.620846	0.0247792	0.125						0.604482	353.271
				0.343137	0.502036	0.0245223	0.15						0.493202	160.367						0.625	0.622513	0.024713	0.125						0.580675	144.598
				0.186275	0.519399	0.0231878	0.15						0.608966	151.931						0.571429	0.609596	0.0237237	0.125						0.471548	245.252
				0.529412	0.523187	0.023529	0.15						0.407611	113.612						0.589286	0.585846	0.0276532	0.125						0.430212	122.106
				0.590909	0.49544	0.0268005	0.153846						0.627438	337.535						0.589286	0.580832	0.0285912	0.125						0.616058	270.198
				0.106006	0.497904	0.0272144	0.153846						0.424073	600.66						0.553571	0.592737	0.0296878	0.125						0.497672	220.725
				0.568182	0.494201	0.0268289	0.153846						0.471452	200.566						0.594118	0.611143	0.031188	0.128205						0.503294	97.6744
				0.546217	0.505688	0.0274981	0.153846						0.654919	188.589						0.641667	0.60194	0.0332415	0.130435						0.476054	203.36
				0.568182	0.512921	0.0285334	0.153846						0.398871	224.729						0.76875	0.621927	0.0306359	0.130435						0.50112	118.797
				0.522727	0.512668	0.0285234	0.153846						0.561053	142.285						0.866667	0.611422	0.0294626	0.130435						0.60307	105.752
				0.717481	0.537545	0.0288481	0.153846						0.497895	105.205						0.591667	0.590558	0.0298171	0.130435						0.598155	160.442
				0.597259	0.523207	0.0298289	0.153846						0.582105	146.207						0.575	0.561313	0.030412	0.130435						0.540271	302.072
				0.659091	0.537517	0.0293799	0.153846						0.587368	175.342						0.158333	0.545852	0.0312897	0.130435						0.586154	175.219
				0.0909091	0.565406	0.0276015	0.153846						0.576842	103.921						0.283333	0.548421	0.0313759	0.130435						0.568209	68.3314
				0.736777	0.570118	0.027633	0.153846													0.833333	0.541325	0.0315021	0.130435						0.591889	56.429
				0.592593	0.567557	0.0276399	0.15625													0.903846	0.527212	0.0323041	0.133333						0.640267	193.092
				0.689983	0.596667	0.0231778	0.157895													0.173077	0.527275	0.0323052	0.133333						0.677973	221.763
				0.772111	0.604811	0.0235366	0.157895													0.614035	0.534182	0.032896	0.136364						0.663474	150.586
				0.563551	0.587501	0.0267684	0.157895													0.671053	0.535432	0.0329914	0.136364						0.705446	247.125
				0.791667	0.567841	0.0297847	0.157895													0.368421	0.525	0.0320855	0.136364						0.597387	596.051
				0.291667	0.565455	0.0298988	0.157895													0.254386	0.494167	0.0310836	0.136364						0.542674	625
				0.629344	0.564581	0.0298102	0.159091													0.315789	0.483102	0.0311406	0.136364						0.544138	69.324
				0.744048	0.563711	0.0297952	0.16													0.622807	0.483056	0.0311378	0.136364						0.606246	54.188
				0.623656	0.533257	0.0337112	0.162162													0.447368	0.492269	0.0296234	0.136364						0.612026	498.148
				0.539683	0.561456	0.0304845	0.162791													0.307018	0.506072	0.0288501	0.136364						0.546144	266.108
				0.688223	0.551952	0.0299212	0.166667													0.554839	0.481998	0.0270634	0.138889						0.454641	149.036
				0.731062	0.524822	0.0338122	0.166667													0.732258	0.479861	0.0263875	0.138889						0.561978	91.9476
				0.2	0.509073	0.0336594	0.166667													0.666667	0.495166	0.0243372	0.142857						0.592198	15.4149
				0.175	0.499566	0.0326162	0.166667													0.560108	0.503006	0.0256149	0.142857						0.575071	5125
				0.475	0.497241	0.0325532	0.166667													0.25	0.496536	0.0250417	0.142857						0.460395	1845
				0.7	0.472032	0.0316448	0.166667													0.37037	0.482282	0.0280224	0.142857						0.50239	387.035
				0.579866	0.462449	0.0333303	0.166667													0.574074	0.495942	0.0269966	0.142857						0.65875	20.1876
				0.05	0.468482	0.034174	0.166667													0.342593	0.498946	0.0266391	0.142857						0.591754	19.0248
				0.6549	0.463837	0.0335051	0.166667													0.5594	0.486081	0.0266224	0.142857						0.552999	105.008
				0.546683	0.448904	0.0333362	0.166667													0.351852	0.483368	0.0267604	0.142857						0.600007	239.612
				0.05	0.45317	0.0336881	0.166667													0.861111	0.488362	0.0262491	0.142857						0.605883	59.0147
				0.375	0.452509	0.0335934	0.166667													0.479167	0.496137	0.0271101	0.142857						0.539466	57.6471
				0.581969	0.453455	0.0337637	0.166667													0.770833	0.483054	0.0259491	0.142857						0.497118	14.6562
				0.517044	0.462205	0.0328212	0.166667													0.541667	0.47276	0.0252222	0.142857						0.547515	331.339
				0.2875	0.474705	0.0314415	0.166667													0.0833333	0.463872	0.0252005	0.142857						0.57931	123.244
				0.1	0.478455	0.0315316	0.166667													0.527586	0.473921	0.0241861	0.147059						0.505364	387.527
				0.75	0.482205	0.032169	0.166667													0.375862	0.473049	0.0242708	0.147059						0.524454	278.895
				0.651147	0.481831	0.0321459	0.166667													0.365517	0.463463	0.0241878	0.147059						0.601728	322.835
				0.325	0.505975	0.028767	0.166667													0.393103	0.472804	0.0239252	0.147059						0.478157	74.5344
				0.625	0.508145	0.0290349	0.166667													0.406897	0.474736	0.0241029	0.147059						0.724614	134.961
				0.675	0.510194	0.029121	0.166667													0.710345	0.476261	0.0239581	0.147059						0.70701	102.298
				0.75	0.544785	0.0256202	0.166667													0.470588	0.455755	0.0202461	0.15						0.430787	238.639
				0.375	0.552746	0.0249967	0.166667													0.460784	0.459738	0.0204982	0.15						0.607288	619.218
				0.425	0.534759	0.0270577	0.166667													0.382353	0.445216	0.0177288	0.15						0.503251	34.5756
				0.55	0.539809	0.0271764	0.166667													0.45098	0.459309	0.0212366	0.15						0.554493	61.2443
				0.775	0.547657	0.0260734	0.166667													0.352941	0.462985	0.0199549	0.15						0.58089	128.096
				0.572368	0.54957	0.0254011	0.173913													0.382353	0.466508	0.0203161	0.15						0.576491	156.712
				0.532895	0.559292	0.0276599	0.173913													0.529412	0.483499	0.0215261	0.15						0.512105	253.899
				0.698287	0.565954	0.0284356	0.173913													0.598039	0.503949	0.0230014	0.15						0.626571	50.6262
				0.587662	0.570798	0.0277278	0.175													0.382353	0.514422	0.0228923	0.15						0.561537	382.801
				0.741831	0.576603	0.0282056	0.176471													0.45098	0.520174	0.0226108	0.15						0.471066	1243.87
				0.534218	0.565769	0.0282421	0.181818													0.558824	0.518748	0.022375	0.15						0.505941	44.287
				0.222222	0.545631	0.0283483	0.181818													0.480392	0.523627	0.0223668	0.15						0.465737	56.7502
				0.618056	0.558794	0.0278992	0.181818													0.823529	0.526412	0.0222712	0.15						0.583188	260.467
				0.444444	0.576962	0.0284262	0.181818													0.156863	0.546793	0.0232065	0.15						0.315111	931.523
				0.138275	0.569334	0.0289825	0.181818													0.598039	0.562313	0.0239222	0.15						0.553333	394.141
				0.944444	0.553019	0.0283755	0.181818													0.715686	0.57227	0.0228944	0.15						0.560889	16.695
				0.784377	0.544914	0.0287201	0.181818													0.77451	0.573465	0.0226973	0.15						0.674444	2565
				0.421875	0.544551	0.0287242	0.181818													0.602564	0.574384	0.0226672	0.152174						0.484693	428.983
				0.7411	0.521816	0.0297434	0.181818													0.521941	0.560628	0.0239957	0.152174						0.539784	98.6515
				0.458333	0.525125	0.0299704	0.181818													0.681818	0.589948	0.0264494	0.153846						0.551763	393.916
				0.347222	0.522008	0.0295578	0.181818													0.568182	0.599691	0.026087	0.153846						0.525119	110.607
				0.638265	0.508759	0.0306116	0.1875													0.516479	0.604976	0.0261268	0.153846						0.455091	1925
				0.788358	0.520084	0.0291846	0.1875													0.789982	0.586686	0.0302055	0.153846						0.520142	218.739
				0.397436	0.519309	0.029134	0.1875													0.761371	0.581469	0.0295167	0.15625						0.507493	133.47
				0.448718	0.524896	0.0290459	0.1875													0.552083	0.599667	0.0260452	0.157895						0.542438	82.4812
				0.410256	0.54811	0.0261022	0.1875													0.40625	0.606745	0.0264178	0.157895						0.413832	215.269
				0.525641	0.540607	0.0240548	0.1875													0.547798	0.617835	0.0282485	0.157895						0.535536	81.0834
				0.24359	0.515359	0.0239682	0.1875													0.322917	0.604526	0.027947	0.157895						0.441096	89.9514
				0.653846	0.528225	0.0242908	0.1875													0.96875	0.617627	0.0291308	0.157895						0.506453	143.048
				0.679487	0.509552	0.0237096	0.1875													0.645833	0.621738	0.0289621	0.157895						0.372665	37.3718
				0.269231	0.51588	0.0237595	0.1875													0.664532	0.617409	0.0289024	0.157895						0.608978	91.6357
				0.448718	0.523151	0.023109	0.1875													0.114583	0.622631	0.0289038	0.157895						0.642007	86.6428
				0.602564	0.497488	0.0259438	0.1875													0.719194	0.638682	0.0294405	0.157895						0.54554	142.094
				0.556181	0.46432	0.0265878	0.1875													0.520833	0.639183	0.0294964	0.157895						0.493548	220.801
				0.602564	0.47876	0.0273798	0.1875													0.739583	0.635177	0.0292548	0.157895						0.462736	87.8346
				0.79438	0.482887	0.0274088	0.190476													0.9375	0.617573	0.0322707	0.157895						0.57243	141.033
				0.279412	0.495577	0.0278721	0.190476													0.508326	0.64226	0.0326423	0.157895						0.596325	21.1787
				0.679191	0.493045	0.0278606	0.190476													0.864583	0.64487	0.0325249	0.157895						0.586988	13.4104
				0.367647	0.504365	0.026619	0.190476													0.604167	0.661225	0.0307108	0.157895						0.465983	150.991
				0.584887	0.491812	0.0263172	0.190476													0.595238	0.635565	0.029568	0.16						0.535921	90.8753
				0.492647	0.470338	0.0265963	0.190476													0.672619	0.617023	0.0316823	0.16						0.57607	244.137
				0.125	0.475626	0.025957	0.2													0.8375	0.590047	0.0352264	0.166667						0.661054	254.251
				0.125	0.483275	0.0262394	0.2													0.8	0.594317	0.0340984	0.166667
				0.686239	0.47346	0.0260335	0.2													0.68125	0.589506	0.0338624	0.166667
				0.53125	0.451901	0.0280815	0.2													0.2	0.577214	0.035251	0.166667
				0.664062	0.434273	0.0283027	0.2													0.9	0.570427	0.034852	0.166667
				0.475	0.427993	0.0268627	0.2													0.6	0.553757	0.0326828	0.166667
				0.47	0.439943	0.0265324	0.2													0.65	0.55584	0.0326484	0.166667
				0.402778	0.443484	0.0272882	0.2													0.455556	0.542611	0.0310475	0.166667
				0.25	0.443851	0.0272677	0.2													0.275	0.551841	0.0319679	0.166667
				0.375	0.420857	0.028609	0.2													0.125	0.548329	0.0319447	0.166667
				0.601706	0.428256	0.0293724	0.2													0.2	0.547922	0.0319124	0.166667
				0.40625	0.447644	0.0276683	0.2													0.622968	0.534337	0.0304398	0.166667
				0.125	0.471878	0.0259082	0.2													0.275	0.505051	0.0306929	0.166667
				0.25	0.459832	0.0249109	0.2													0.603833	0.493012	0.030178	0.166667
				0.668791	0.460519	0.0249561	0.2													0.604093	0.516565	0.0290178	0.166667
				0.518413	0.439816	0.024836	0.2													0.55	0.503708	0.0264684	0.166667
				0.75	0.44607	0.0253325	0.2													0.6	0.500633	0.0263039	0.166667
				0.375	0.457028	0.0264728	0.2													0.788767	0.495519	0.0258881	0.166667
				0.125	0.463336	0.0265012	0.2													0.525	0.506434	0.0264477	0.166667
				0.640625	0.488691	0.0270502	0.2													0.664474	0.524441	0.0255678	0.173913
				0.512755	0.508456	0.0281666	0.2													0.565789	0.543972	0.0218589	0.173913
				0.609694	0.49712	0.0282886	0.2													0.214286	0.581194	0.0222018	0.176471
				0.445312	0.513577	0.0290793	0.2													0.440476	0.583531	0.0223431	0.176471
				0.545	0.535748	0.0260669	0.2													0.671058	0.607281	0.0204036	0.176471
				0.25	0.536565	0.0258829	0.2													0.642857	0.607905	0.0204052	0.176471
				0.600074	0.524375	0.0257195	0.2													0.538493	0.607215	0.0204126	0.176471
				0.689166	0.535954	0.0266874	0.2													0.547722	0.609302	0.020332	0.176471
				0.52893	0.519883	0.0258977	0.2													0.673864	0.611246	0.0203504	0.177083
				0.757104	0.530033	0.0254948	0.2													0.635135	0.577364	0.0249018	0.177778
				0.770289	0.558783	0.0221428	0.2													0.515625	0.577503	0.0248958	0.179487
				0.375	0.533419	0.0256952	0.2													0.944444	0.573446	0.0247291	0.181818
				0.735377	0.537478	0.0257547	0.204082													0.669704	0.572934	0.0247345	0.181818
				0.568421	0.534771	0.0256516	0.208333													0.75	0.594118	0.0217118	0.181818
				0.26634	0.530363	0.0261225	0.209302													0.616319	0.605427	0.0211991	0.181818
				0.425	0.517398	0.0272327	0.210526													0.590278	0.585425	0.0235405	0.181818
				0.75	0.540613	0.0263783	0.210526													0.591747	0.581488	0.0234699	0.181818
				0.428571	0.555252	0.028604	0.212121													0.638889	0.584492	0.0234309	0.181818
				0.578004	0.554905	0.0285707	0.216216													0.111111	0.596209	0.0242029	0.181818
				0.7	0.561737	0.028766	0.217391													0.527778	0.589898	0.0241055	0.181818
				0.133333	0.550668	0.0280257	0.217391													0.583333	0.603654	0.0261337	0.181818
				0.593944	0.543885	0.0272235	0.217391													0.555556	0.614784	0.026292	0.181818
				0.555556	0.563103	0.0274261	0.217391													0.637961	0.577488	0.027018	0.181818
				0.357143	0.561686	0.0272528	0.222222													0.666667	0.575496	0.026904	0.181818
				0.285714	0.550029	0.0281737	0.222222													0.271022	0.557482	0.0268566	0.181818
				0.714286	0.562522	0.0265887	0.222222													0.564103	0.560302	0.0270452	0.1875
				0.892857	0.576342	0.0265203	0.222222													0.59859	0.545126	0.0283621	0.1875
				0.682232	0.568697	0.0259	0.222222													0.782051	0.526201	0.030175	0.1875
				0.665573	0.57169	0.0256268	0.222222													0.547641	0.532828	0.0309765	0.1875
				0.535714	0.56779	0.0257251	0.222222													0.910256	0.545439	0.0282706	0.1875
				0.63464	0.573623	0.0266057	0.222222													0.738223	0.56634	0.0309587	0.190476
				0.75935	0.608623	0.0234311	0.227273													0.198529	0.566861	0.0309664	0.190476
				0.707031	0.618926	0.024189	0.227273													0.629872	0.573458	0.031196	0.190476
				0.335294	0.620315	0.0241283	0.227273													0.389706	0.565005	0.031286	0.190476
				0.516204	0.631952	0.0225254	0.228571													0.672724	0.536359	0.0344155	0.190476
				0.701389	0.6435	0.0198087	0.228571													0.286765	0.561425	0.0339957	0.190476
				0.597112	0.626952	0.0212743	0.228571													0.213235	0.569056	0.0343491	0.190476
				0.488426	0.609809	0.0194477	0.228571													0.771429	0.575974	0.0347506	0.192308
				0.5	0.604865	0.019311	0.230769													0.363333	0.570465	0.0342337	0.193548
				0.816667	0.614086	0.0207485	0.230769													0.945813	0.577458	0.0344207	0.194444
				0.833333	0.6073	0.0217097	0.230769													0.59375	0.55941	0.0325911	0.2
				0.8	0.614597	0.0223832	0.230769													0.6875	0.553748	0.0321306	0.2
				0.583333	0.608424	0.0218776	0.230769													0.468897	0.57261	0.029876	0.2
				0.58989	0.604739	0.0216509	0.230769													0.09375	0.567679	0.0298398	0.2
				0.516667	0.626308	0.020252	0.230769													0.77234	0.5787	0.0292645	0.2
				0.383333	0.640498	0.0206131	0.230769													0.716711	0.588814	0.0306164	0.2
				0.55	0.638762	0.0205343	0.230769													0.736954	0.606329	0.0289365	0.2
				0.583333	0.634739	0.020861	0.230769													0.671875	0.63221	0.0260171	0.2
				0.85	0.639666	0.0203602	0.230769													0.6875	0.624	0.0256072	0.2
				0.4	0.640147	0.020293	0.230769													0.549287	0.643333	0.0243526	0.2
				0.780578	0.629488	0.0194429	0.230769													0.625	0.621312	0.0225068	0.2
				0.635895	0.623447	0.01846	0.230769													0.575762	0.627906	0.0227222	0.2
				0.633333	0.619156	0.0177831	0.230769													0.53125	0.637273	0.023977	0.2
				0.766667	0.615464	0.0180902	0.230769													0.610122	0.641953	0.0234623	0.2
				0.8	0.620964	0.0182602	0.230769													0.875	0.663944	0.0153727	0.2
				0.666667	0.632458	0.0183249	0.230769													0.637065	0.662269	0.0151591	0.2
				0.516667	0.657736	0.018062	0.230769													0.730865	0.660028	0.0150556	0.2
				0.586957	0.66517	0.0177376	0.233333													0.607216	0.653665	0.0149082	0.2
				0.509615	0.670419	0.0175372	0.235294													0.75	0.646633	0.0153831	0.2
				0.603501	0.65872	0.0165481	0.238095													0.505398	0.646294	0.0153656	0.2
				0.7125	0.651683	0.0192433	0.238095													0.725634	0.652814	0.0150491	0.2
				0.714174	0.651237	0.0191824	0.238095													0.874837	0.642869	0.0166639	0.2
				0.509506	0.658647	0.0196249	0.23913													0.5625	0.650085	0.016677	0.2
				0.699891	0.644573	0.0218945	0.24													0.533561	0.651647	0.0164706	0.2
				0.746537	0.622906	0.0235746	0.25													0.738851	0.647703	0.0168641	0.2
				0.888889	0.624573	0.0238601	0.25													0.671875	0.622313	0.0172995	0.2
				0.698684	0.608239	0.0254375	0.25													0.609694	0.617022	0.0175267	0.2
				0.688309	0.604739	0.0257965	0.25													0.53125	0.61251	0.0171376	0.2
				0.616038	0.613529	0.0262637	0.25													0.68072	0.616524	0.0172988	0.2
				0.259259	0.610381	0.0265992	0.25													0.679688	0.618598	0.0176812	0.2
				0.771659	0.592873	0.0288999	0.25													0.426096	0.621035	0.017418	0.2
				0.784078	0.588248	0.0286438	0.25													0.72007	0.616004	0.017069	0.2
				0.351852	0.569539	0.0293475	0.25													0.5625	0.598183	0.0149723	0.2
				0.333333	0.573397	0.0292827	0.25													0.53125	0.60158	0.0149559	0.2
				0.833333	0.541181	0.0331822	0.25													0.367188	0.606744	0.0148175	0.2
				0.34	0.533225	0.0325205	0.25													0.53125	0.603485	0.0143416	0.2
				0.446667	0.516906	0.030327	0.25													0.640625	0.603313	0.0143246	0.2
				0.762751	0.50934	0.0297442	0.25													0.6875	0.602565	0.0143254	0.2
				0.446667	0.496493	0.029222	0.25													0.791478	0.609003	0.014229	0.2
				0.253333	0.499355	0.029523	0.25													0.55414	0.592861	0.0160605	0.2
				0.62	0.520043	0.0288732	0.25													0.625	0.585266	0.0159138	0.2
				0.34	0.506818	0.0276317	0.25													0.518423	0.591018	0.0150974	0.204082
				0.586667	0.488685	0.0261409	0.25													0.630435	0.587515	0.0146221	0.206897
				0.0555556	0.50395	0.0262413	0.25													0.636842	0.586475	0.0146742	0.208333
				0.587435	0.504069	0.0262251	0.25													0.673684	0.585329	0.0147825	0.208333
				0.5625	0.482759	0.0239575	0.25641													0.668421	0.602765	0.0134156	0.208333
				0.547368	0.49841	0.0240389	0.25974													0.594737	0.607452	0.0132156	0.208333
				0.431373	0.507026	0.0242649	0.26087													0.660006	0.61423	0.01423	0.208333
				0.673274	0.501274	0.0232399	0.26087													0.357895	0.609021	0.0140455	0.208333
				0.673023	0.509875	0.0234501	0.261905													0.527778	0.596947	0.0127605	0.209302
				0.507143	0.530163	0.0222576	0.263158													0.541148	0.591081	0.013681	0.209302
				0.421429	0.531699	0.0224088	0.263158													0.65	0.593031	0.0138375	0.210526
				0.657143	0.524074	0.0242272	0.263158													0.541697	0.593145	0.0138248	0.210526
				0.335714	0.521795	0.0241459	0.263158													0.508333	0.585445	0.0142391	0.210526
				0.407143	0.534642	0.0199209	0.263158													0.7159	0.59027	0.0149165	0.210526
				0.653025	0.533395	0.0198668	0.263158													0.625	0.582419	0.0148184	0.210526
				0.618971	0.534437	0.0199098	0.266667													0.776175	0.579387	0.0145699	0.210526
				0.647727	0.546605	0.0215	0.266667													0.583333	0.572865	0.0150028	0.210526
				0.618687	0.552119	0.0211579	0.266667													0.55	0.556829	0.0164045	0.210526
				0.659091	0.527831	0.0236586	0.266667													0.436813	0.569519	0.0150741	0.212121
				0.65071	0.528795	0.0237907	0.272727													0.664008	0.58102	0.0161221	0.214286
				0.1875	0.540688	0.0247333	0.272727													0.520703	0.577176	0.016501	0.214286
				0.541085	0.553079	0.0247169	0.272727													0.476431	0.563426	0.0174856	0.214286
				0.3125	0.545303	0.0245161	0.272727													0.733333	0.552859	0.0189757	0.217391
				0.5625	0.554353	0.0235359	0.272727													0.516667	0.561371	0.0193158	0.217391
				0.583333	0.551934	0.0239012	0.272727													0.607787	0.554148	0.0186272	0.222222
				0.790722	0.554283	0.0241552	0.272727													0.464286	0.555933	0.0188036	0.222222
				0.541667	0.547501	0.0241537	0.272727													0.339286	0.560428	0.0200833	0.222222
				0.1875	0.537337	0.0241212	0.272727													0.6117	0.554029	0.0203358	0.222222
				0.692308	0.532236	0.0239743	0.277778													0.757791	0.547958	0.0207201	0.222222
				0.745014	0.531039	0.0238526	0.277778													0.464286	0.560046	0.0207653	0.222222
				0.669231	0.531174	0.023867	0.277778													0.375	0.555248	0.0204794	0.222222
				0.501623	0.54995	0.0209511	0.282051													0.330357	0.568353	0.0216573	0.222222
				0.516726	0.555879	0.021232	0.282051													0.678571	0.563944	0.0222236	0.222222
				0.358766	0.567355	0.0196437	0.282051													0.571429	0.557992	0.0215779	0.222222
				0.7	0.56549	0.0196888	0.285714													0.660714	0.563826	0.021658	0.222222
				0.483333	0.573104	0.0204097	0.285714													0.866071	0.567603	0.0219492	0.222222
				0.444444	0.572877	0.0203591	0.285714													0.455357	0.576889	0.0218143	0.222222
				0.516667	0.581482	0.020804	0.285714													0.428571	0.579924	0.0211938	0.222222
				0.635158	0.605807	0.0163085	0.285714													0.678571	0.578506	0.021168	0.222222
				0.6534	0.606609	0.0164056	0.285714													0.568056	0.569158	0.0203094	0.222222
				0.563025	0.604775	0.0161183	0.291667													0.782804	0.565111	0.0209022	0.227273
				0.659664	0.580063	0.0209045	0.291667													0.388235	0.566361	0.0206765	0.227273
				0.542017	0.588049	0.0208838	0.291667													0.614309	0.582343	0.0192581	0.230769
				0.52521	0.591221	0.0207517	0.291667													0.633333	0.565611	0.0203731	0.230769
				0.735613	0.601821	0.0192828	0.291667													0.683333	0.568771	0.0204897	0.230769
				0.786173	0.593075	0.0191382	0.291667													0.65	0.563619	0.0202608	0.230769
				0.713772	0.598075	0.0187927	0.291667													0.4	0.550124	0.0176491	0.230769
				0.674002	0.603829	0.0181436	0.294118													0.583333	0.557135	0.017412	0.230769
				0.708333	0.603889	0.0181376	0.294118													0.570833	0.566487	0.0169569	0.230769
				0.708333	0.600107	0.018158	0.294118													0.383333	0.574433	0.0187162	0.230769
				0.175	0.595555	0.0181049	0.294118													0.4	0.582389	0.0193256	0.230769
				0.661344	0.596359	0.0180816	0.3													0.65	0.553562	0.0215089	0.230769
				0.580169	0.594328	0.0179773	0.3													0.343939	0.560142	0.0208362	0.232558
				0.570768	0.596692	0.0178944	0.3													0.634615	0.553335	0.0209082	0.235294
				0.525083	0.596324	0.0179268	0.3													0.557692	0.563335	0.0226017	0.235294
				0.583333	0.595258	0.0177644	0.3													0.596154	0.56771	0.0232508	0.235294
				0.559524	0.594044	0.0175045	0.3													0.595584	0.576877	0.0246165	0.235294
				0.517857	0.587561	0.0170451	0.3													0.615606	0.58821	0.0239363	0.238095
				0.559524	0.592434	0.0178259	0.3													0.8375	0.59871	0.0247969	0.238095
				0.562353	0.58916	0.017495	0.3													0.727182	0.597252	0.0248486	0.238095
				0.579106	0.581354	0.0170669	0.3													0.20625	0.606731	0.023833	0.238095
				0.619048	0.605937	0.0106021	0.3													0.519841	0.621239	0.0229329	0.243243
				0.589286	0.589536	0.0134809	0.3													0.478175	0.616343	0.0230126	0.243243
				0.517857	0.578385	0.0153581	0.3													0.833333	0.625569	0.0213964	0.25
				0.714286	0.572466	0.0158678	0.3													0.770833	0.625609	0.0213968	0.25
				0.761905	0.574191	0.0157967	0.3													0.833333	0.614391	0.023243	0.25
				0.584119	0.587633	0.0180827	0.3													0.626667	0.58875	0.0286865	0.25
				0.771444	0.591534	0.0181233	0.3													0.793333	0.587798	0.028688	0.25
				0.642857	0.602971	0.0185821	0.3													0.541667	0.577851	0.0291707	0.25
				0.552211	0.603467	0.0185603	0.3													0.572917	0.56734	0.0279323	0.25
				0.666667	0.609922	0.0187077	0.3													0.690151	0.556502	0.0274637	0.25
				0.333333	0.612448	0.0186883	0.3													0.552083	0.564419	0.0257405	0.25
				0.357143	0.61344	0.0187062	0.3													0.528468	0.57176	0.0258912	0.25
				0.452381	0.616249	0.0187142	0.3													0.635417	0.581184	0.0258601	0.25
				0.559595	0.619447	0.0184679	0.3													0.333333	0.573777	0.0247397	0.25
				0.852174	0.608278	0.0186107	0.30303													0.0833333	0.568569	0.0240767	0.25
				0.637544	0.613131	0.0196768	0.307692													0.576535	0.543569	0.0234731	0.25
				0.746592	0.597387	0.0224848	0.307692													0.416667	0.547421	0.023883	0.25
				0.569444	0.575481	0.0231725	0.307692													0.627286	0.542733	0.0230359	0.25
				0.691445	0.580838	0.0237412	0.307692													0.510417	0.551867	0.0237406	0.25
				0.62963	0.593228	0.0247004	0.307692													0.364583	0.551408	0.0237338	0.25
				0.638889	0.596134	0.0249494	0.307692													0.666667	0.551214	0.0237103	0.25
				0.645455	0.609229	0.0233701	0.3125													0.666667	0.554667	0.0238133	0.25
				0.581818	0.623173	0.0218159	0.3125													0.685185	0.560597	0.0239707	0.25
				0.490909	0.631804	0.0210633	0.3125													0.666667	0.552433	0.0239903	0.25
				0.858974	0.64206	0.0213203	0.315789													0.333333	0.566191	0.0228983	0.25
				0.269231	0.631253	0.020141	0.315789													0.703704	0.589664	0.0163553	0.25
				0.333333	0.627792	0.020237	0.315789													0.699577	0.57798	0.0181263	0.25
				0.75	0.624056	0.0199106	0.315789													0.724359	0.594412	0.0180265	0.257143
				0.8	0.628929	0.0198677	0.318182													0.563725	0.580548	0.0195615	0.26087
				0.724785	0.620438	0.0200303	0.318182													0.686275	0.580384	0.0195741	0.26087
				0.595238	0.604582	0.0222632	0.318182													0.621143	0.58644	0.0185145	0.26087
				0.636029	0.587401	0.0242673	0.32													0.647059	0.583464	0.0183379	0.26087
				0.625	0.582906	0.0242073	0.32													0.472141	0.580813	0.0181604	0.261905
				0.764706	0.573347	0.0249597	0.32													0.608504	0.58147	0.0182444	0.261905
				0.636029	0.583719	0.0251002	0.32													0.552786	0.579475	0.0180913	0.261905
				0.568333	0.561083	0.0239297	0.324324													0.342857	0.579475	0.0180913	0.263158
				0.671875	0.564621	0.0231119	0.333333													0.745303	0.580269	0.0182127	0.263158
				0.666909	0.575733	0.0218022	0.333333													0.35	0.548415	0.0240323	0.263158
				0.52162	0.574715	0.0216398	0.333333													0.507143	0.545762	0.0236794	0.263158
				0.3125	0.56477	0.0203349	0.333333													0.485714	0.550909	0.0239834	0.263158
				0.295277	0.553704	0.019696	0.333333													0.607143	0.560346	0.0257799	0.263158
				0.555556	0.55572	0.0198263	0.333333													0.613636	0.568872	0.026749	0.266667
				0.390625	0.551697	0.0196457	0.333333													0.698322	0.56452	0.0266225	0.269231
				0.698363	0.54566	0.0195422	0.333333													0.62677	0.565392	0.0265644	0.269231
				0.40625	0.533425	0.0181365	0.333333													0.333333	0.56599	0.0265875	0.272727
				0.34	0.532623	0.0180479	0.333333													0.719585	0.558142	0.0271274	0.272727
				0.555556	0.541707	0.0192974	0.333333													0.0625	0.552457	0.0282904	0.272727
				0.72964	0.535613	0.0188107	0.333333													0.671307	0.541234	0.0275609	0.272727
				0.601111	0.525349	0.0184185	0.333333													0.666667	0.549119	0.0268511	0.272727
				0.503472	0.529361	0.0185754	0.333333													0.875	0.546679	0.0269755	0.272727
				0.635556	0.540755	0.0171154	0.333333													0.791667	0.555713	0.0271502	0.272727
				0.555556	0.563907	0.0163722	0.333333													0.560022	0.563104	0.0278386	0.272727
				0.504268	0.557833	0.0168803	0.333333													0.489583	0.569292	0.0283456	0.272727
				0.52	0.556635	0.017145	0.333333													0.620452	0.568751	0.0282957	0.272727
				0.62	0.531092	0.0200625	0.333333													0.395833	0.569077	0.0283106	0.272727
				0.75	0.521196	0.0222192	0.333333													0.229167	0.574286	0.0275797	0.272727
				0.55	0.524196	0.0217808	0.333333													0.520833	0.54664	0.0299537	0.272727
				0.46164	0.531368	0.02246	0.341463													0.507702	0.570598	0.0252674	0.272727
				0.601852	0.511344	0.0223085	0.341463													0.458333	0.579741	0.026658	0.272727
				0.540376	0.499414	0.0225723	0.341463													0.666408	0.575575	0.0265017	0.272727
				0.758321	0.513615	0.0243435	0.342857													0.754954	0.570758	0.0255126	0.272727
				0.434066	0.507936	0.0240073	0.346667													0.737401	0.568674	0.0251645	0.272727
				0.366667	0.511828	0.0242943	0.347826													0.6875	0.571923	0.0252248	0.272727
				0.1875	0.502823	0.0250102	0.347826													0.633301	0.581819	0.025321	0.272727
				0.208333	0.503834	0.025033	0.347826													0.4375	0.579548	0.0252888	0.272727
				0.4	0.500107	0.0247785	0.347826													0.166667	0.583987	0.0247602	0.272727
				0.699002	0.491774	0.0235387	0.347826													0.541667	0.595221	0.0222647	0.272727
				0.329167	0.493597	0.0236616	0.347826													0.854167	0.600333	0.0221395	0.272727
				0.3625	0.489076	0.0239611	0.347826													0.583333	0.597964	0.0223974	0.272727
				0.7875	0.495726	0.024968	0.347826													0.778664	0.607388	0.0219491	0.272727
				0.521978	0.511548	0.0274459	0.35													0.75	0.605814	0.0218825	0.272727
				0.633387	0.509614	0.027105	0.35													0.625	0.599326	0.0213293	0.272727
				0.324176	0.524545	0.0278633	0.35													0.6875	0.58756	0.0210217	0.272727
				0.540218	0.529426	0.0274489	0.352941													0.575022	0.565685	0.0232652	0.277778
				0.545455	0.528713	0.0276389	0.352941													0.484615	0.569377	0.0236057	0.277778
				0.583333	0.553118	0.0259409	0.352941													0.453846	0.579849	0.0233013	0.277778
				0.586472	0.567939	0.0257924	0.352941													0.623077	0.602488	0.0188177	0.277778
				0.371212	0.554418	0.0257636	0.352941													0.460317	0.59846	0.019259	0.28
				0.734848	0.554031	0.0258359	0.352941													0.646825	0.580265	0.0175337	0.28
				0.856816	0.571016	0.0254148	0.357143													0.634921	0.588861	0.0183874	0.28
				0.719645	0.561838	0.0244121	0.357143													0.625196	0.580449	0.0172967	0.285714
				0.732688	0.566572	0.0244329	0.357143													0.502074	0.571282	0.0163507	0.285714
				0.464286	0.568015	0.0245329	0.363636													0.25	0.577027	0.0171331	0.285714
				0.173247	0.577223	0.0232645	0.363636													0.707143	0.566402	0.0170081	0.285714
				0.696429	0.578546	0.0232353	0.363636													0.646939	0.557041	0.0179146	0.285714
				0.696429	0.569606	0.0241723	0.363636													0.619444	0.55853	0.0178124	0.285714
				0.428571	0.571689	0.024233	0.363636													0.461111	0.559878	0.0176653	0.285714
				0.321429	0.560283	0.0251433	0.363636													0.490278	0.554684	0.0175794	0.285714
				0.702198	0.56576	0.0245067	0.368421													0.755252	0.553096	0.0177862	0.291667
				0.603941	0.56933	0.0251216	0.368421													0.610417	0.560934	0.0192834	0.294118
				0.616667	0.558521	0.0233878	0.375													0.566667	0.555378	0.0191543	0.294118
				0.662245	0.549673	0.0227657	0.375													0.739901	0.558642	0.0195127	0.294118
				0.508333	0.543039	0.0220172	0.375													0.475	0.560324	0.0194389	0.294118
				0.566667	0.534199	0.0233521	0.375													0.387793	0.581157	0.0167113	0.294737
				0.366667	0.558037	0.0202566	0.375													0.514392	0.57082	0.0163455	0.294737
				0.625	0.55382	0.019821	0.375													0.48081	0.570271	0.0162953	0.294737
				0.358333	0.55729	0.0204579	0.375													0.51919	0.557752	0.0173872	0.294737
				0.480769	0.562241	0.0200375	0.380952													0.428571	0.565946	0.0171997	0.3
				0.80625	0.574092	0.0183716	0.384615													0.803571	0.574316	0.017239	0.3
				0.640625	0.556839	0.0190661	0.384615													0.52381	0.566315	0.0161814	0.3
				0.542685	0.553031	0.0190202	0.384615													0.690476	0.573486	0.0171967	0.3
				0.6	0.538864	0.0201019	0.384615													0.535714	0.565391	0.0180073	0.3
				0.2875	0.531148	0.019693	0.384615													0.666667	0.55554	0.0170498	0.3
				0.65	0.539065	0.0201316	0.384615													0.500394	0.542504	0.0200717	0.3
				0.612091	0.54094	0.0202204	0.384615													0.63597	0.550121	0.0194027	0.3
				0.765837	0.556843	0.0198326	0.388889													0.369048	0.542258	0.0203229	0.3
				0.52758	0.555801	0.019768	0.388889													0.625	0.557372	0.0215704	0.3
				0.558442	0.559759	0.0190822	0.388889													0.657668	0.561174	0.0215628	0.3
				0.357143	0.549263	0.0210503	0.388889													0.595238	0.581412	0.022711	0.3
				0.527778	0.536033	0.0192347	0.391304													0.753846	0.571939	0.0215192	0.3
				0.333333	0.533016	0.0189823	0.391304													0.404762	0.57227	0.0215046	0.3
				0.507937	0.545181	0.0206027	0.391304													0.542881	0.570464	0.0213251	0.3
				0.666667	0.54299	0.0205265	0.4													0.214286	0.557567	0.0232414	0.3
				0.604167	0.554657	0.0187157	0.4													0.540121	0.541595	0.0238503	0.3
				0.684718	0.55549	0.0188122	0.4													0.357143	0.54335	0.0238123	0.3
				0.604167	0.551969	0.0187208	0.4													0.783078	0.53848	0.0236118	0.3
				0.4375	0.558469	0.0206373	0.4													0.595238	0.565483	0.0256229	0.3
				0.270833	0.562001	0.0206469	0.4													0.833333	0.56696	0.025712	0.3
				0.541667	0.550745	0.0218781	0.4													0.614109	0.569347	0.0259326	0.30303
				0.580276	0.55867	0.0209565	0.4													0.530435	0.570354	0.0259616	0.30303
				0.785979	0.566395	0.0212838	0.4													0.654348	0.546444	0.0267947	0.30303
				0.556195	0.597124	0.0230036	0.4													0.277778	0.54736	0.0266988	0.307692
				0.520833	0.610269	0.023429	0.4													0.347222	0.550664	0.0267689	0.307692
				0.666667	0.594644	0.0246874	0.4													0.535494	0.567194	0.0243259	0.307692
				0.541667	0.589176	0.0248845	0.4													0.53858	0.563905	0.0244913	0.307692
				0.895833	0.569263	0.0264148	0.4													0.909091	0.567523	0.0239493	0.3125
				0.598218	0.565764	0.0264102	0.4													0.654545	0.564587	0.0234599	0.3125
				0.333333	0.577008	0.0262173	0.4													0.705407	0.561427	0.0234581	0.3125
				0.515625	0.598109	0.0243603	0.4													0.615385	0.546043	0.0216524	0.315789
				0.682292	0.595458	0.0245466	0.4													0.275641	0.541313	0.0215457	0.315789
				0.947917	0.59488	0.0245569	0.4													0.423077	0.548292	0.0219203	0.315789
				0.770833	0.583255	0.0237394	0.4													0.608974	0.538574	0.0217917	0.315789
				0.354167	0.581214	0.0238233	0.4													0.544872	0.537185	0.0221563	0.315789
				0.494792	0.586423	0.0237731	0.4													0.474359	0.551387	0.0214006	0.315789
				0.286458	0.578714	0.0237251	0.4													0.429487	0.556809	0.0215896	0.315789
				0.534188	0.577464	0.0237793	0.409091													0.724359	0.556963	0.0215871	0.315789
				0.662393	0.547673	0.022828	0.409091													0.532051	0.552133	0.020093	0.315789
				0.692857	0.546095	0.0227762	0.411765													0.525641	0.550656	0.0199557	0.315789
				0.488636	0.556302	0.0216562	0.421053													0.519523	0.527386	0.0215223	0.318182
				0.568707	0.564687	0.0219717	0.428571													0.67	0.524742	0.021359	0.333333
				0.553489	0.557031	0.02164	0.434783													0.46	0.54851	0.0208059	0.333333
				0.515385	0.544843	0.0180864	0.434783													0.25	0.547856	0.0208928	0.333333
				0.625	0.54276	0.0175792	0.444444													0.63126	0.545532	0.0208012	0.333333
				0.5125	0.556927	0.0166377	0.444444													0.64392	0.545788	0.0208017	0.333333
				0.516667	0.567187	0.0170903	0.454545													0.541667	0.531445	0.0236249	0.333333
				0.3	0.573698	0.0152342	0.454545													0.8125	0.553207	0.0255761	0.333333
				0.566667	0.572087	0.0153556	0.454545													0.625	0.523239	0.0282384	0.333333
				0.537463	0.570218	0.0151686	0.454545													0.24	0.533441	0.0290315	0.333333
				0.683333	0.577729	0.0170715	0.454545													0.5625	0.525909	0.0294618	0.333333
				0.529167	0.587275	0.0170903	0.454545													0.750999	0.515211	0.0302763	0.333333
				0.704167	0.574118	0.0192773	0.454545													0.41	0.520887	0.0310891	0.333333
				0.729167	0.579294	0.019438	0.454545													0.5625	0.531181	0.0313453	0.333333
				0.6375	0.581302	0.0193402	0.454545													0.55	0.542292	0.0300061	0.333333
				0.7	0.576164	0.0193689	0.454545													0.1875	0.539895	0.0298946	0.333333
				0.416667	0.57778	0.0192838	0.454545													0.864717	0.538194	0.0297891	0.333333
				0.501983	0.577623	0.0192945	0.470588													0.125	0.536935	0.0297966	0.333333
				0.625	0.590679	0.016966	0.470588													0.736099	0.510321	0.0293661	0.333333
				0.843076	0.595852	0.0171265	0.470588													0.375	0.50508	0.0291212	0.333333
				0.679569	0.600228	0.0170358	0.470588													0.305556	0.498329	0.0306859	0.333333
				0.305556	0.582728	0.0187479	0.470588													0.783517	0.509103	0.0318931	0.333333
				0.657013	0.59377	0.0193739	0.473684													0.665879	0.498921	0.030902	0.333333
				0.555556	0.587489	0.0190246	0.473684													0.472222	0.503989	0.0307609	0.333333
				0.522222	0.588531	0.0191985	0.473684													0.583333	0.512985	0.031635	0.347826
				0.544819	0.598323	0.0206669	0.473684													0.60989	0.52147	0.0322923	0.35
				0.513546	0.584807	0.0210316	0.473684													0.516484	0.546943	0.030727	0.35
				0.561111	0.602863	0.0210927	0.473684													0.28022	0.53529	0.0290266	0.35
				0.670117	0.613257	0.0210706	0.5													0.520184	0.557581	0.0256167	0.35
				0.625	0.593813	0.024199	0.5													0.104981	0.551458	0.0250037	0.351351
				0.333333	0.585885	0.0229679	0.5													0.777986	0.569312	0.0249007	0.352941
				0.75	0.578049	0.0228293	0.5													0.547348	0.582368	0.0233074	0.352941
				0.578556	0.589682	0.0210199	0.5													0.511364	0.565414	0.0226852	0.352941
				0.75	0.592479	0.0212812	0.5													0.742424	0.565454	0.0226889	0.352941
				0.833333	0.58484	0.0220932	0.5													0.719697	0.565731	0.0226655	0.352941
				0.429688	0.577479	0.0230041	0.5													0.69697	0.561798	0.0227376	0.352941
				0.777778	0.589253	0.0238422	0.5													0.631647	0.560192	0.0226887	0.352941
				0.709877	0.591076	0.0237481	0.5													0.570819	0.563813	0.0226574	0.352941
				0.236111	0.59921	0.0240868	0.5													0.613636	0.57369	0.0208432	0.352941
				0.68451	0.601692	0.0242909	0.5													0.732087	0.574467	0.020807	0.352941
				0.522861	0.60065	0.0242788	0.5													0.566667	0.599786	0.0137422	0.357143
				0.538216	0.599608	0.0245279	0.5													0.444444	0.588565	0.0124506	0.357143
				0.712941	0.595789	0.0241509	0.5													0.666667	0.587983	0.0124965	0.357143
				0.402778	0.593892	0.0242091	0.5													0.477778	0.589201	0.0123624	0.357143
				0.375	0.583892	0.0236717	0.5													0.504665	0.582437	0.0112912	0.357143
				0.780303	0.561392	0.0229464	0.521739													0.577778	0.56669	0.0116477	0.357143
				0.55	0.559908	0.0231442	0.526316													0.588889	0.560115	0.0108118	0.357143
				0.723804	0.552179	0.0221053	0.526316													0.477778	0.566971	0.0125037	0.357143
				0.719743	0.542518	0.0214902	0.526316													0.535714	0.573847	0.0132803	0.363636
				0.604167	0.549046	0.019866	0.529412													0.611356	0.580489	0.0143227	0.363636
				0.3125	0.544004	0.0193925	0.529412													0.553571	0.580427	0.014309	0.363636
				0.673611	0.546819	0.0194096	0.529412													0.535714	0.5882	0.0149804	0.363636
				0.540624	0.534492	0.0210234	0.529412													0.535714	0.599901	0.0144344	0.363636
				0.55	0.52743	0.0202206	0.545455													0.607143	0.586567	0.0155557	0.363636
				0.383333	0.523749	0.0208233	0.545455													0.404762	0.568928	0.0211478	0.368421
				0.4	0.543566	0.0216005	0.545455													0.565476	0.562028	0.0220214	0.368421
				0.623193	0.530347	0.0201174	0.545455													0.768758	0.558556	0.0220786	0.368421
				0.516667	0.545688	0.0226172	0.545455													0.708333	0.550362	0.0224467	0.375
				0.366667	0.534034	0.0218737	0.545455													0.746476	0.554806	0.0223198	0.375
				0.583671	0.532558	0.0216283	0.545455													0.730852	0.556354	0.0223134	0.375
				0.579167	0.540133	0.0226624	0.545455													0.722128	0.530786	0.0264606	0.375
				0.291667	0.553794	0.0213845	0.545455													0.678459	0.524982	0.0266095	0.375
				0.571704	0.552421	0.0212397	0.555556													0.4	0.538092	0.0279774	0.375
				0.329157	0.558247	0.0214897	0.555556													0.125	0.539191	0.0279841	0.375
				0.771339	0.56539	0.0219029	0.555556													0.366667	0.526382	0.0284972	0.375
				0.515933	0.560866	0.0228604	0.565217													0.508333	0.53657	0.0283097	0.375
				0.856807	0.577832	0.0228653	0.571429													0.425	0.539942	0.0284621	0.375
				0.490741	0.56569	0.0236348	0.571429													0.566667	0.530879	0.0274887	0.375
				0.690208	0.574231	0.023878	0.571429													0.566667	0.517338	0.0269778	0.375
				0.755682	0.568398	0.0251943	0.578947													0.1	0.517394	0.0269878	0.375
				0.585714	0.56866	0.0251981	0.583333													0.4375	0.513965	0.0264996	0.380952
				0.646155	0.571994	0.0253153	0.583333													0.797911	0.510359	0.0259966	0.380952
				0.657143	0.583452	0.0236249	0.583333													0.557692	0.502061	0.0253897	0.380952
				0.692857	0.596394	0.0248744	0.588235													0.350962	0.50718	0.0251619	0.380952
				0.292857	0.611955	0.0232486	0.588235													0.608515	0.54218	0.0236623	0.380952
				0.739316	0.59943	0.0227859	0.590909													0.632928	0.555722	0.0230908	0.380952
				0.380342	0.6028	0.022625	0.590909													0.5875	0.566123	0.0235733	0.384615
				0.6875	0.587121	0.0210365	0.6													0.4375	0.570197	0.0231976	0.384615
				0.25	0.584459	0.0213582	0.6													0.747596	0.554364	0.0253133	0.384615
				0.58892	0.585691	0.0215003	0.6													0.662284	0.559364	0.0255607	0.384615
				0.645833	0.563532	0.0223622	0.6													0.65	0.586656	0.0205772	0.384615
				0.520833	0.561329	0.0223596	0.6													0.5125	0.598539	0.0201315	0.384615
				0.830546	0.54673	0.0230882	0.6													0.502382	0.596125	0.019681	0.384615
				0.640371	0.545771	0.0229995	0.6													0.825	0.602628	0.0198427	0.384615
				0.520833	0.53011	0.0230238	0.6													0.6375	0.610601	0.0182942	0.384615
				0.583333	0.547628	0.0218597	0.6													0.716347	0.601508	0.0191975	0.384615
				0.543239	0.539828	0.0209579	0.6													0.506494	0.604497	0.0193926	0.388889
				0.4375	0.552808	0.0204807	0.6													0.25	0.598789	0.019829	0.4
				0.71484	0.542652	0.0200778	0.6													0.666667	0.619101	0.0205009	0.4
				0.3125	0.561402	0.0176834	0.6													0.645833	0.617138	0.0202782	0.4
				0.541667	0.557476	0.017729	0.6													0.67517	0.617527	0.0202979	0.4
				0.354167	0.543935	0.0183654	0.6													0.749626	0.609857	0.0206168	0.4
				0.637974	0.548362	0.0184614	0.6													0.687753	0.608722	0.0207417	0.4
				0.37963	0.535741	0.0159557	0.6													0.510417	0.618491	0.0206071	0.4
				0.643209	0.537316	0.0162023	0.6													0.426667	0.598074	0.0203436	0.4
				0.583333	0.532108	0.0166427	0.6													0.692708	0.592962	0.0203919	0.4
				0.639927	0.52647	0.0166593	0.6													0.473333	0.58606	0.0199756	0.4
				0.484375	0.534829	0.017646	0.6													0.84375	0.579485	0.0209366	0.4
				0.625	0.54385	0.0175204	0.6													0.708333	0.594068	0.0179192	0.4
				0.510417	0.538608	0.0167396	0.6													0.670068	0.599792	0.0187535	0.4
				0.375	0.557539	0.0155992	0.6													0.496599	0.596667	0.018696	0.4
				0.609375	0.55983	0.0156174	0.6													0.489796	0.591793	0.0185184	0.4
				0.578125	0.567747	0.014157	0.6													0.697753	0.570978	0.0194398	0.4
				0.671875	0.575223	0.0156488	0.6													0.416667	0.553257	0.0204056	0.4
				0.416667	0.583117	0.0143108	0.6													0.535263	0.569403	0.0221707	0.4
				0.470588	0.570668	0.0153392	0.604651													0.578299	0.587653	0.0226954	0.4
				0.710407	0.569472	0.0153371	0.604651													0.375	0.582782	0.0224283	0.4
				0.617931	0.557908	0.0159502	0.608696													0.541667	0.59441	0.0224393	0.4
				0.61	0.570736	0.0167486	0.609756													0.781127	0.586356	0.021093	0.4
				0.691107	0.568236	0.0166525	0.611111													0.583333	0.578717	0.0207128	0.4
				0.5875	0.563132	0.0173249	0.615385													0.577697	0.573418	0.0204907	0.4
				0.5125	0.585453	0.017962	0.615385													0.333333	0.578076	0.0203343	0.4
				0.7875	0.597861	0.0199177	0.615385													0.333333	0.582157	0.020124	0.4
				0.5375	0.598745	0.0199071	0.615385													0.833333	0.581912	0.020095	0.4
				0.394231	0.597295	0.0198158	0.619048													0.791667	0.586436	0.0195069	0.4
				0.559405	0.589854	0.0217117	0.619048													0.595294	0.58378	0.0197247	0.404762
				0.408654	0.592218	0.0214887	0.619048													0.705882	0.588794	0.0199489	0.404762
				0.740938	0.593786	0.0216923	0.625													0.682666	0.602187	0.0186855	0.409091
				0.575	0.590112	0.0217307	0.625													0.555556	0.613145	0.019216	0.409091
				0.408333	0.589153	0.0217206	0.625													0.564103	0.599416	0.0186424	0.409091
				0.821429	0.583765	0.0214539	0.631579													0.589744	0.604692	0.0188441	0.409091
				0.857533	0.583935	0.0214548	0.631579													0.571429	0.595628	0.0199564	0.411765
				0.595812	0.58692	0.0213282	0.631579													0.692857	0.606685	0.0180291	0.411765
				0.642857	0.573094	0.0203614	0.636364													0.507143	0.623954	0.0156709	0.411765
				0.267857	0.571812	0.0204247	0.636364													0.482143	0.608219	0.014349	0.411765
				0.517857	0.575017	0.0199327	0.636364													0.678571	0.601432	0.0131108	0.411765
				0.741784	0.573126	0.0199996	0.636364													0.642857	0.604377	0.0132137	0.411765
				0.544444	0.578871	0.0193236	0.642857													0.760823	0.601185	0.0128466	0.411765
				0.590826	0.569904	0.0185574	0.642857													0.506562	0.593478	0.0127417	0.416667
				0.583333	0.570049	0.0185584	0.647059													0.688839	0.601003	0.0131525	0.416667
				0.590909	0.578865	0.0177616	0.647059													0.396429	0.599162	0.0133118	0.416667
				0.572194	0.565137	0.015832	0.65													0.554475	0.606948	0.0140842	0.416667
				0.510989	0.550916	0.0125086	0.65													0.678712	0.608932	0.0140346	0.421053
				0.511852	0.55802	0.0137872	0.652174													0.518639	0.606696	0.0138228	0.421053
				0.458333	0.547753	0.013985	0.652174													0.655917	0.619534	0.0142541	0.421053
				0.521586	0.54276	0.0162603	0.653333													0.654187	0.627602	0.0135109	0.421053
				0.523551	0.544992	0.0162496	0.657143													0.642045	0.625783	0.013415	0.421053
				0.561594	0.517278	0.0184835	0.657143													0.528536	0.626034	0.0134227	0.421053
				0.577899	0.521601	0.0188165	0.657143													0.706061	0.617858	0.0126692	0.423077
				0.584656	0.52956	0.0200648	0.658537													0.527273	0.614926	0.01333	0.423077
				0.546875	0.518362	0.0206736	0.666667													0.745455	0.609375	0.0131429	0.423077
				0.573105	0.520469	0.0208713	0.666667													0.611111	0.624554	0.011349	0.428571
				0.737907	0.528773	0.0219382	0.666667													0.648148	0.632392	0.0114125	0.428571
				0.4375	0.528658	0.0219402	0.666667													0.763889	0.637169	0.0121937	0.428571
				0.167998	0.531972	0.0219868	0.666667													0.643519	0.646951	0.0117535	0.428571
				0.5625	0.540305	0.0220309	0.666667													0.64218	0.650663	0.012044	0.428571
				0.1875	0.542351	0.0220323	0.666667													0.647891	0.65089	0.0120462	0.428571
				0.630913	0.544299	0.0220318	0.666667													0.597297	0.640488	0.0138661	0.428571
				0.75	0.548738	0.0222826	0.666667													0.447917	0.641561	0.0136993	0.428571
				0.359375	0.546119	0.022272	0.666667													0.577828	0.621258	0.0172458	0.434783
				0.633053	0.551894	0.0227762	0.666667													0.7	0.624894	0.0169799	0.434783
				0.738281	0.558403	0.0231155	0.666667													0.711237	0.597622	0.0211517	0.434783
				0.508692	0.567792	0.0239875	0.666667													0.774243	0.587066	0.0220447	0.4375
				0.578125	0.567913	0.0240057	0.666667													0.714286	0.582159	0.0219768	0.4375
				0.625	0.576816	0.0236451	0.666667													0.730159	0.561464	0.0222696	0.4375
				0.5625	0.595748	0.0194056	0.666667													0.65873	0.565538	0.0227299	0.4375
				0.5625	0.594223	0.0194844	0.666667													0.434	0.577179	0.0246661	0.444444
				0.65038	0.610848	0.014335	0.666667													0.55	0.561035	0.02578	0.444444
				0.52551	0.593302	0.0177146	0.666667													0.3	0.564067	0.0259407	0.444444
				0.700157	0.592303	0.017539	0.666667													0.6	0.563136	0.026035	0.444444
				0.677062	0.599668	0.0160338	0.666667													0.2	0.563285	0.0260369	0.444444
				0.760882	0.596348	0.0160257	0.666667													0.4	0.565406	0.0263046	0.444444
				0.740333	0.589671	0.0153217	0.666667													0.55	0.562006	0.0259938	0.444444
				0.615556	0.597142	0.0152186	0.666667													0.35	0.552587	0.0250398	0.444444
				0.546638	0.599659	0.0152356	0.666667													0.725	0.53657	0.0249111	0.444444
				0.531997	0.593804	0.0154786	0.666667													0.875	0.505895	0.0273295	0.444444
				0.52	0.590203	0.0157963	0.666667													0.325	0.485667	0.0279357	0.444444
				0.28	0.580411	0.0173001	0.666667													0.657947	0.49105	0.0279336	0.447368
				0.730021	0.58105	0.0173592	0.675676													0.429293	0.489383	0.0278793	0.45
				0.506667	0.593236	0.0182275	0.675676													0.580808	0.508312	0.0277423	0.45
				0.566667	0.58451	0.0179838	0.675676													0.742424	0.491705	0.028563	0.45
				0.604743	0.581427	0.0177539	0.676471													0.643232	0.513848	0.0272029	0.45
				0.658103	0.569488	0.0167931	0.676471													0.585859	0.529116	0.0275691	0.45
				0.628458	0.567664	0.0164383	0.676471													0.393939	0.529741	0.0275819	0.45
				0.507905	0.573391	0.0171722	0.676471													0.116667	0.544383	0.027124	0.454545
				0.490476	0.581059	0.0176002	0.681818													0.254167	0.546526	0.0274562	0.454545
				0.366667	0.576541	0.0180904	0.681818													0.541667	0.530901	0.0252071	0.454545
				0.663162	0.576669	0.0180822	0.684211													0.516667	0.540544	0.0242692	0.454545
				0.769231	0.594204	0.0151961	0.684211													0.678571	0.536119	0.0239781	0.461538
				0.525641	0.588258	0.0145279	0.684211													0.267857	0.532851	0.0243706	0.466667
				0.615385	0.58098	0.016039	0.684211													0.642857	0.531588	0.0243313	0.466667
				0.52211	0.57348	0.0168603	0.6875													0.705357	0.512175	0.0238835	0.466667
				0.703855	0.561125	0.0181402	0.6875													0.5625	0.501194	0.0236233	0.466667
				0.73009	0.553914	0.0179003	0.6875													0.642857	0.497787	0.023464	0.466667
				0.7	0.550766	0.0177342	0.6875													0.767857	0.517401	0.0248733	0.466667
				0.441645	0.551186	0.0177148	0.690476													0.5625	0.537748	0.0209992	0.466667
				0.522546	0.55306	0.017619	0.690476													0.517857	0.551082	0.018785	0.466667
				0.630699	0.552088	0.0178448	0.692308													0.569444	0.5579	0.0192033	0.470588
				0.611111	0.558667	0.0191448	0.692308													0.363923	0.552066	0.0198118	0.470588
				0.361111	0.538261	0.0187662	0.692308													0.555556	0.550638	0.0196396	0.470588
				0.416667	0.523591	0.0211199	0.692308													0.354167	0.570578	0.0175311	0.470588
				0.357639	0.522584	0.0210372	0.692308													0.423611	0.56861	0.017404	0.470588
				0.513889	0.508383	0.0228804	0.692308													0.517712	0.570842	0.0178254	0.470588
				0.565481	0.501634	0.0220496	0.692308													0.786226	0.582816	0.0192584	0.470588
				0.516314	0.499058	0.021542	0.692308													0.523611	0.58609	0.0195819	0.473684
				0.527953	0.491141	0.0205462	0.692308													0.520833	0.575183	0.018643	0.473684
				0.347222	0.500607	0.0209346	0.692308													0.67803	0.587336	0.0200036	0.478261
				0.794753	0.508706	0.021725	0.692308													0.4	0.602416	0.0211421	0.482759
				0.361111	0.502766	0.0213443	0.692308													0.65	0.587832	0.0235011	0.482759
				0.232238	0.510901	0.0227851	0.695652													0.666667	0.604358	0.0224887	0.5
				0.595238	0.520367	0.0222554	0.7													0.603493	0.597581	0.0231958	0.5
				0.238095	0.526914	0.0219968	0.7													0.75	0.611817	0.0217533	0.5
				0.568876	0.540957	0.0215094	0.7													0.801976	0.619108	0.0208971	0.5
				0.678571	0.554548	0.0228266	0.7													0.708333	0.620021	0.0208117	0.5
				0.541667	0.562929	0.023516	0.7													0.549729	0.616424	0.0203256	0.5
				0.630952	0.55497	0.0243713	0.7													0.805556	0.628743	0.0206324	0.5
				0.684524	0.561906	0.0246031	0.7													0.819444	0.634996	0.0203206	0.5
				0.511905	0.557045	0.0256652	0.7													0.277778	0.621774	0.021422	0.5
				0.77381	0.550641	0.0247186	0.7													0.694444	0.621045	0.0215851	0.5
				0.550426	0.567046	0.0242435	0.7													0.42	0.610446	0.0223143	0.5
				0.547619	0.590434	0.0218367	0.7													0.638889	0.606245	0.0222496	0.5
				0.638499	0.594076	0.0219746	0.7													0.569444	0.60693	0.022252	0.5
				0.785714	0.615983	0.0186144	0.7													0.535959	0.597491	0.0217699	0.5
				0.733089	0.61464	0.0187051	0.7													0.714286	0.580861	0.0210087	0.5
				0.357143	0.597308	0.0205763	0.7													0.77	0.560259	0.0223734	0.5
				0.666667	0.593836	0.0208888	0.705882													0.645893	0.54664	0.0240998	0.5
				0.25	0.586733	0.021105	0.705882													0.41358	0.520648	0.023826	0.5
				0.666667	0.592332	0.0219321	0.705882													0.38543	0.513074	0.0222562	0.5
				0.689225	0.586711	0.0226427	0.705882													0.438017	0.538732	0.0224603	0.5
				0.7	0.577767	0.0217769	0.705882													0.582645	0.530862	0.021855	0.5
				0.668067	0.573359	0.0220699	0.708333													0.617188	0.54563	0.0222699	0.5
				0.676246	0.583478	0.0227392	0.708333													0.561224	0.547359	0.0224484	0.5
				0.542017	0.58072	0.0226655	0.708333													0.469388	0.553763	0.0229411	0.5
				0.331933	0.583101	0.0231634	0.708333													0.296296	0.555481	0.0229387	0.5
				0.472222	0.579401	0.0227739	0.714286													0.277344	0.55395	0.0227352	0.5
				0.488889	0.593362	0.0215862	0.714286													0.285714	0.551164	0.0222408	0.5
				0.796502	0.588713	0.0214537	0.714286													0.667969	0.546159	0.0220161	0.5
				0.399476	0.603713	0.0183395	0.714286													0.79093	0.560832	0.0221114	0.5
				0.594943	0.601094	0.0182247	0.717949													0.537037	0.574723	0.0215293	0.5
				0.462258	0.592347	0.0181737	0.727273													0.715364	0.574119	0.0216134	0.5
				0.75	0.588776	0.0178661	0.727273													0.673469	0.566959	0.0220244	0.5
				0.583333	0.590367	0.0180422	0.727273													0.697531	0.56212	0.0220047	0.5
				0.833333	0.59577	0.0188875	0.727273													0.570312	0.570059	0.0225636	0.5
				0.659091	0.575769	0.0237072	0.733333													0.683673	0.584229	0.023008	0.5
				0.636364	0.588255	0.0222755	0.733333													0.714286	0.603414	0.0210714	0.5
				0.573703	0.603293	0.0226536	0.736842													0.545785	0.594547	0.0244376	0.5
				0.55	0.592275	0.0247957	0.736842													0.707031	0.615441	0.0223634	0.5
				0.614286	0.582079	0.0238481	0.736842													0.663265	0.62054	0.0228429	0.5
				0.514286	0.600922	0.0237882	0.736842													0.425926	0.615993	0.0223036	0.5
				0.628571	0.587841	0.0252509	0.736842													0.439453	0.603141	0.024622	0.5
				0.699878	0.583247	0.025891	0.736842													0.520408	0.605179	0.0248502	0.5
				0.784314	0.565191	0.0259611	0.73913													0.72	0.601101	0.0247479	0.5
				0.141988	0.559173	0.0261509	0.75													0.752787	0.600672	0.0247141	0.5
				0.581667	0.552173	0.0249532	0.75													0.68	0.603406	0.0247039	0.5
				0.772985	0.548552	0.0247307	0.75													0.1	0.603863	0.0247368	0.5
				0.268519	0.5474	0.0246552	0.75													0.703595	0.601363	0.0245517	0.5
				0.592593	0.54894	0.024709	0.75													0.769939	0.596812	0.0249344	0.5
				0.776323	0.553926	0.0249138	0.75													0.7	0.582294	0.0252717	0.5
				0.333333	0.558211	0.0252772	0.75													0.28	0.57675	0.0251406	0.5
				0.37037	0.558331	0.0252729	0.75													0.756117	0.594609	0.0254209	0.5
				0.388889	0.562236	0.0256197	0.75													0.591919	0.592498	0.0257254	0.5
				0.462963	0.555242	0.0252071	0.75													0.688944	0.59113	0.0258205	0.5
				0.693333	0.546693	0.0241284	0.75													0.625	0.58395	0.0254629	0.5
				0.586667	0.557927	0.0210055	0.75													0.69281	0.576866	0.0248611	0.514286
				0.613333	0.56351	0.0214308	0.75													0.664286	0.580019	0.0252139	0.517241
				0.604511	0.551528	0.0202738	0.75													0.454762	0.596546	0.0202721	0.517241
				0.649703	0.571968	0.0182915	0.75													0.416667	0.580819	0.0209527	0.517241
				0.7	0.575094	0.0184717	0.75													0.552381	0.57995	0.0207942	0.517241
				0.51668	0.567525	0.0173202	0.75													0.783119	0.57805	0.0205971	0.521739
				0.706667	0.57742	0.0155428	0.75													0.397222	0.581907	0.0195394	0.526316
				0.56	0.592339	0.0141615	0.75													0.493056	0.571672	0.0186712	0.529412
				0.613333	0.603664	0.0124433	0.75													0.576389	0.571094	0.0186616	0.529412
				0.366667	0.614651	0.0117486	0.75													0.611111	0.563433	0.0182679	0.529412
				0.693333	0.609709	0.0114642	0.75													0.743056	0.569282	0.0190412	0.529412
				0.533333	0.606337	0.0118003	0.75													0.430556	0.562705	0.018592	0.529412
				0.67732	0.60817	0.0118798	0.75													0.389038	0.562229	0.0185396	0.529412
				0.65513	0.60462	0.0121128	0.761905													0.752567	0.566277	0.0182196	0.533333
				0.624926	0.609995	0.01298	0.761905													0.662	0.581753	0.0181733	0.533333
				0.53125	0.608329	0.012778	0.761905													0.357143	0.581725	0.0181742	0.533333
				0.66875	0.614995	0.012463	0.761905													0.551426	0.568094	0.0170011	0.533333
				0.615385	0.608828	0.0121135	0.764706													0.580357	0.569899	0.0166539	0.533333
				0.682692	0.601661	0.0134913	0.764706													0.535714	0.58608	0.0181583	0.533333
				0.594498	0.599328	0.0135294	0.764706													0.74199	0.58428	0.0182141	0.538462
				0.519231	0.589328	0.0179167	0.764706													0.561265	0.58481	0.0182336	0.538462
				0.65	0.570495	0.0195041	0.769231													0.654762	0.584544	0.0181856	0.538462
				0.533504	0.577414	0.0197164	0.769231													0.535714	0.590794	0.0174876	0.538462
				0.75721	0.552715	0.022997	0.769231													0.72619	0.601594	0.016147	0.538462
				0.666667	0.548662	0.0227586	0.769231													0.551827	0.594078	0.0153475	0.541667
				0.65	0.544268	0.0226179	0.769231													0.51049	0.59179	0.0152019	0.541667
				0.583333	0.534488	0.0235624	0.769231													0.433333	0.601433	0.0131537	0.545455
				0.416667	0.527521	0.0231348	0.769231													0.816667	0.604174	0.0130481	0.545455
				0.566667	0.534399	0.0240746	0.769231													0.540404	0.603281	0.0130946	0.55
				0.166667	0.535558	0.0242356	0.769231													0.621709	0.604308	0.0129988	0.55
				0.316667	0.54848	0.0261959	0.769231													0.737723	0.595333	0.0122131	0.55
				0.671725	0.546283	0.0262842	0.769231													0.555556	0.602171	0.0125719	0.55
				0.183333	0.545842	0.0262491	0.769231													0.605042	0.599746	0.0124513	0.552632
				0.574074	0.549524	0.0263158	0.771429													0.602241	0.605147	0.0123346	0.552632
				0.537037	0.555058	0.027444	0.771429													0.616246	0.593525	0.0121219	0.552632
				0.335648	0.548511	0.0271947	0.771429													0.55	0.586559	0.0133635	0.555556
				0.529412	0.551565	0.0275016	0.772727													0.60625	0.587285	0.0132842	0.555556
				0.752941	0.542042	0.0279263	0.772727													0.5625	0.591868	0.0124564	0.555556
				0.705882	0.557815	0.0282159	0.772727													0.55625	0.585558	0.010553	0.555556
				0.852941	0.566686	0.0288257	0.772727													0.5625	0.58809	0.0104459	0.555556
				0.475284	0.592728	0.0257598	0.772727													0.698022	0.575259	0.0125224	0.555556
				0.641176	0.607124	0.0240652	0.772727													0.60625	0.571309	0.0116633	0.555556
				0.607143	0.606409	0.024029	0.777778													0.64375	0.569252	0.0117937	0.555556
				0.8679	0.626687	0.0195101	0.777778													0.49375	0.557254	0.0133639	0.555556
				0.535714	0.635205	0.0197687	0.777778													0.4125	0.559642	0.0136161	0.555556
				0.711095	0.641687	0.0195145	0.777778													0.525	0.560542	0.0137065	0.555556
				0.392857	0.643096	0.0190645	0.777778													0.525	0.550172	0.0153457	0.555556
				0.732143	0.648512	0.0186886	0.777778													0.690476	0.546943	0.0152327	0.5625
				0.744083	0.64344	0.0183644	0.777778													0.591042	0.55218	0.0156984	0.5625
				0.6875	0.648563	0.0190057	0.777778													0.365079	0.546338	0.0160964	0.5625
				0.604587	0.646332	0.0185476	0.777778													0.65873	0.545223	0.0160882	0.5625
				0.657429	0.653402	0.0176943	0.777778													0.514409	0.538731	0.0152945	0.5625
				0.588889	0.636759	0.0207952	0.782609													0.365079	0.53626	0.015144	0.5625
				0.744444	0.618507	0.024258	0.782609													0.65	0.530209	0.0147173	0.565217
				0.666667	0.604323	0.0228032	0.782609													0.634259	0.524555	0.0154293	0.571429
				0.363824	0.605169	0.0227558	0.782609													0.342593	0.537049	0.015542	0.571429
				0.637729	0.601473	0.0225124	0.783784													0.541667	0.544127	0.0160624	0.571429
				0.651515	0.610099	0.0214663	0.785714													0.667251	0.536448	0.0169638	0.576923
				0.808333	0.599967	0.0212085	0.789474													0.439394	0.527028	0.0161917	0.576923
				0.808333	0.58983	0.0207218	0.789474													0.540216	0.526047	0.0161218	0.576923
				0.616667	0.584174	0.0204677	0.789474													0.568182	0.536749	0.0152706	0.578947
				0.308333	0.571132	0.0218118	0.789474													0.556818	0.529169	0.0147391	0.578947
				0.242105	0.566385	0.0216222	0.791667													0.522727	0.542735	0.0168053	0.578947
				0.584211	0.552566	0.0230394	0.791667													0.380682	0.562338	0.0170146	0.578947
				0.552632	0.553873	0.0232822	0.791667													0.662381	0.541266	0.0197312	0.578947
				0.637179	0.550227	0.0230231	0.795918													0.666555	0.519891	0.0220996	0.578947
				0.565385	0.561533	0.0221914	0.795918													0.371429	0.539188	0.0222101	0.583333
				0.529487	0.556644	0.022053	0.795918													0.502071	0.538176	0.0222169	0.583333
				0.541356	0.549511	0.0218676	0.8													0.571429	0.524099	0.0222789	0.583333
				0.574366	0.532532	0.0202108	0.8													0.579104	0.537738	0.02285	0.588235
				0.34375	0.521803	0.0181639	0.8													0.507143	0.531027	0.0232258	0.588235
				0.5625	0.530679	0.0199221	0.8													0.785714	0.523985	0.0234149	0.588235
				0.3125	0.544949	0.0185675	0.8													0.757143	0.535702	0.0248871	0.588235
				0.770594	0.539405	0.020682	0.8													0.228571	0.540549	0.0250223	0.588235
				0.59375	0.546132	0.0214134	0.8													0.206745	0.547369	0.0244707	0.588235
				0.589935	0.544158	0.0214372	0.8													0.728534	0.540746	0.024172	0.588235
				0.539952	0.541596	0.0212637	0.8													0.521429	0.532205	0.0238374	0.588235
				0.508855	0.546139	0.0215628	0.8													0.385714	0.54763	0.0236428	0.588235
				0.46875	0.543883	0.0216465	0.8													0.712185	0.555647	0.0238602	0.590909
				0.59375	0.543174	0.0216529	0.8													0.405983	0.547374	0.0243142	0.590909
				0.794181	0.554206	0.0230654	0.8													0.42735	0.54577	0.0242913	0.590909
				0.59375	0.565518	0.0219763	0.8													0.791157	0.56037	0.0255262	0.590909
				0.131218	0.566287	0.0219795	0.8													0.619658	0.547554	0.0244067	0.590909
				0.71875	0.563832	0.0226219	0.8													0.517094	0.526363	0.0242549	0.590909
				0.513146	0.553302	0.0215507	0.8													0.529915	0.544622	0.0221972	0.590909
				0.585938	0.534261	0.0240215	0.8													0.495726	0.570859	0.0198697	0.590909
				0.65625	0.530674	0.0239535	0.8													0.679945	0.567	0.0193687	0.590909
				0.484375	0.548055	0.0264838	0.8													0.662393	0.563718	0.0196406	0.590909
				0.527167	0.535807	0.0279574	0.8													0.405983	0.571558	0.0187504	0.590909
				0.795	0.542286	0.0279305	0.8													0.547009	0.562782	0.0181775	0.590909
				0.57	0.54578	0.0281526	0.8													0.799145	0.571317	0.017413	0.590909
				0.577887	0.520133	0.0280612	0.8													0.529397	0.58949	0.0180323	0.6
[truncated: 863 more rows]
[truncated: 13 more columns]

## Sheet: Figure 7
Figure 7
	Figure 7b																					Figure 7c							Figure 7d
[truncated: 159 more rows]

## Sheet: SupplementaryFigure1
Extended Data Figure 1
[truncated: 36 more rows]

[truncated: 3 more sheets: SupplementaryFigure2, SupplementaryFigure3, SupplementaryFigure4]
